# Supplementary material for: Effect of pH and temperature on microbial community structure and carboxylic acid yield during the acidogenic digestion of duckweed
Source: Biotechnol Biofuels. 2018 Oct 8;11:275. doi: 10.1186/s13068-018-1278-6 (PMC6174553; doi:10.1186/s13068-018-1278-6)
Supplement: Supplementary file 2 — Additional file 2. Genus level relative abundance; this file contains the relative abundance of each genus in each sequenced sample in the form of a genus × sample matrix. [file 13068_2018_1278_MOESM2_ESM.xlsx]

## Sheet: table_mc29500_sorted_genus_EXCE
### Relative abundance taxonomic data at the genera level
KEY:	BAM -	Blank Acidic Mesophilic					KEY:	BAT -	Blank Acidic Thermophilic					KEY:	BBM -	Blank Basic Mesophilic					KEY:	BBT -	Blank Basic Thermophilic					KEY:	5.3INOC -	Acidic inoculum		KEY:	SD16 -	Duckweed used as substrate in all reactors
	AM -	Active Acidic Mesophilic						AT -	Active Acidic Thermophilic						BM -	Active Basic Mesophilic						BT -	Active Basic Thermophilic						9.2INOC -	Basic inoculum			SDI16 -	Duckweed used to enrich inoculum
## Based on rarified OTU table with 29500 sequences per sample.	CAM -	Control Acidic Mesophilic						CAT -	Control Acidic Thermophilic						CBM -	Control Basic Mesophilic						CBT -	Control Basic Thermophilic
#OTU ID	BAM1	BAM2	AM1	AM2	AM3	CAM1	CAM2	BAT1	BAT2	AT1	AT2	AT3	CAT1	CAT2	BBM1	BBM2	BM1	BM2	BM3	CBM1	CBM2	BBT1	BBT2	BT1	BT2	BT3	CBT1	CBT2	5.3INOC_1	5.3INOC_2	9.2INOC_1	9.2INOC_2	SD16_1	SD16_2	SDI16_1	SDI16_2
Unassigned;Other;Other;Other;Other;Other	0.00241173	0.000656701	0.136396	0.107722	0.0918033	0.0159288	0.019626	1.58967e-05	0	0.00181317	0.00157217	0.00154614	0.00183632	0.0022137	0.00145731	0.000297061	0.00143694	0.00119617	0.00180065	0.00823403	0.00942023	0.00157342	0.00116254	0.00112974	0.000948076	0.00162472	0.00447167	0.00486479	0.00514827	0.00516132	0.00373743	0.00388023	0.00798268	0.00612191	0.00567426	0.0074307
k__Archaea;p__Crenarchaeota;c__MCG;o__pGrfC26;f__;g__	0	0	0	0	0	0	0	3.17935e-05	0	0	0	0	0	0	0.00037782	1.56348e-05	0	0	0	4.04621e-05	0	2.96872e-05	1.93757e-05	0	0	0	0	0	0	0	0	0	3.38249e-05	0	0	0
k__Archaea;p__Crenarchaeota;c__Thaumarchaeota;o__Nitrososphaerales;f__Nitrososphaeraceae;g__Candidatus Nitrososphaera	0	0	9.64611e-05	6.26017e-05	4.63263e-05	0.00171405	0.00141631	1.58967e-05	0	0	1.67252e-05	0	0	0	0	0	0.000142115	0	9.09422e-05	0.00131502	0.0012575	0	0	0.000179105	6.77197e-05	0.000159286	0.000894334	0.00141293	0.00404111	0.00288074	0.00436451	0.00278205	0	0	0	0
k__Archaea;p__Euryarchaeota;c__Methanobacteria;o__Methanobacteriales;f__Methanobacteriaceae;g__	0	0	0	0	0	0	0	0	0	0	0	0	0	0	0.000107949	0	0	0	0	0	0	2.96872e-05	1.93757e-05	1.37773e-05	1.69299e-05	1.59286e-05	0	0	0	0	0	0	0	0	0	0
k__Archaea;p__Euryarchaeota;c__Methanobacteria;o__Methanobacteriales;f__Methanobacteriaceae;g__Methanobacterium	0	0	0.000964611	0.000892075	0.0020538	0.00709262	0.00661907	0	0	0	0	0	0	0	1.79914e-05	0	0.000205277	4.05482e-05	0.000127319	0.00020231	4.41228e-05	4.45309e-05	3.87514e-05	2.75547e-05	1.69299e-05	0.00877668	8.94334e-05	8.94262e-05	0.000110715	2.40061e-05	5.01668e-05	2.44039e-05	0	0	2.33508e-05	2.78303e-05
k__Archaea;p__Euryarchaeota;c__Methanobacteria;o__Methanobacteriales;f__Methanobacteriaceae;g__Methanobrevibacter	0	0	0.00648701	0.0092181	0.00971309	0.00381228	0.00511605	0	0	1.52367e-05	8.3626e-05	1.20792e-05	0	0	0	0	0.0117324	0.0176993	0.0149691	0.00347974	0.00344158	0	0	0.000247992	6.77197e-05	0.000159286	0.00228055	0.00305838	0.000830366	0.000840215	0.000526751	0.000634502	0	0	0	0
k__Archaea;p__Euryarchaeota;c__Methanobacteria;o__Methanobacteriales;f__Methanobacteriaceae;g__Methanosphaera	0	0	0	0	0	0.000295526	0.000346851	0	0	0	0	0	0	0	0	0	3.15811e-05	6.08223e-05	1.81884e-05	0.000303466	0.00030886	0	0	9.64413e-05	0	1.59286e-05	0.000469526	0.000769066	0.000129168	0.000288074	0.000702335	0.00056129	0	0	0	0
k__Archaea;p__Euryarchaeota;c__Methanobacteria;o__Methanobacteriales;f__Methanobacteriaceae;g__Methanothermobacter	0	0	0	0	0	2.95526e-05	2.89042e-05	0	0	0	0	0	0	0	0	0	0	0	0	0	6.61843e-05	0	1.93757e-05	0.0366201	0.0449828	0.0260911	0.00149801	0.00153813	1.84526e-05	4.80123e-05	0	7.32118e-05	0	0	0	0
k__Archaea;p__Euryarchaeota;c__Methanobacteria;o__Methanobacteriales;f__WSA2;g__	0	0	0	0	0	0	0	0	0	0	0	0	0	0	0	0	0	0	0	0	0	0	0	0	0	0	0	0	3.69051e-05	0	0	0	0	0	0	0
k__Archaea;p__Euryarchaeota;c__Methanomicrobia;o__Methanomicrobiales;f__;g__	0	0	0	0	1.54421e-05	0.000236421	0.000173425	0	0	3.04734e-05	1.67252e-05	1.20792e-05	0	0	0	0	0	0	0	2.0231e-05	0	0	0	0	1.69299e-05	0	6.70751e-05	1.78852e-05	1.84526e-05	0	0	0	0	0	0	0
k__Archaea;p__Euryarchaeota;c__Methanomicrobia;o__Methanomicrobiales;f__Methanomicrobiaceae;g__Methanoculleus	0	0	3.61729e-05	6.26017e-05	1.54421e-05	0.000265973	0.000173425	0	0	0	3.34504e-05	0	0	0	0	0	1.57906e-05	0	0.000127319	0.00020231	0.000286798	0	0	0	5.07898e-05	1.59286e-05	0.000201225	0.000304049	0.000147621	0.000120031	0.000275917	0.000244039	0	0	0	0
k__Archaea;p__Euryarchaeota;c__Methanomicrobia;o__Methanosarcinales;Other;Other	0	0	8.44034e-05	1.56504e-05	0.000138979	0	0	0	0	0	0	0	0	0	0	0	0	0	0	0	0	0	0	0	0	0	0	0	0	0	0	0	0	0	0	0
k__Archaea;p__Euryarchaeota;c__Methanomicrobia;o__Methanosarcinales;f__Methanosaetaceae;g__Methanosaeta	0	0	0	0	0	5.91051e-05	0	0	0	1.52367e-05	0	0	0	0	0	0	0	0	0	0	0	0	0	0	0	0	0	0	0	0	0	0	0	0	0	0
k__Archaea;p__Euryarchaeota;c__Methanomicrobia;o__Methanosarcinales;f__Methanosarcinaceae;g__Methanosarcina	0	0	0.019666	0.0167773	0.0245993	0.00221644	0.00164754	0	0	0.000319971	0.000167252	0.000277821	0.000153027	0.00031831	1.79914e-05	1.56348e-05	4.73717e-05	4.05482e-05	3.63769e-05	0.000505776	0.000441228	0	1.93757e-05	0.000110219	0.000118509	7.96432e-05	0.000983768	0.000965803	0.00190061	0.00120031	0.000702335	0.00119579	0	0	0	0
k__Archaea;p__Euryarchaeota;c__Thermoplasmata;o__E2;f__[Methanomassiliicoccaceae];g__Methanomassiliicoccus	0	0	0	0	0	0.000147763	0.00020233	0	0	0	0	0	0	0	0	0	0.000142115	0.000141919	0.000363769	0.00115317	0.00158842	0	0	0.000179105	0.000220089	0.00035043	0.00216876	0.00257548	0	0	0.0001505	0.000244039	0	0	0	0
k__Archaea;p__Euryarchaeota;c__Thermoplasmata;o__E2;f__[Methanomassiliicoccaceae];g__vadinCA11	0	0	0.000482305	0.000234756	0.000370611	0.0062947	0.00910484	0	0	0	1.67252e-05	0	0	0	0	0	0	0	0	0	0	0	0	0	0	0	0	0	7.38103e-05	0	0	0	0	0	0	0
k__Archaea;p__[Parvarchaeota];c__[Parvarchaea];o__WCHD3-30;f__;g__	0	0	0	0	0	0	5.78085e-05	0	0	0	0	0	0	0	0	0	0	0	0	0	0	0	0	0	0	0	0	0	0	0	0	0	0	0	0	0
k__Bacteria;Other;Other;Other;Other;Other	0	0	0	0	0	0	0	0	0	0	0	0	1.53027e-05	5.78746e-05	0	0	0.000331602	0.000750142	0.00058203	0.000708086	0.000683904	0	0	2.75547e-05	6.77197e-05	0	0.000111792	0.000107311	0	0	2.50834e-05	2.44039e-05	0	0	0	0
k__Bacteria;p__;c__;o__;f__;g__	0	0	0	0	0	0.00011821	5.78085e-05	0	0	0	1.67252e-05	0	0	0	0	0	1.57906e-05	0	0	2.0231e-05	0	0	0	0	0	0	2.23584e-05	0	1.84526e-05	2.40061e-05	0	0	0	0	0	0
k__Bacteria;p__Acidobacteria;c__Acidobacteria-6;o__iii1-15;f__;g__	0	0	2.41153e-05	0	1.54421e-05	0.000325078	0.000520276	0	0	0	1.67252e-05	0	0	0	0	0	0	0	0	0	0	0	0	0	0	0	4.47167e-05	1.78852e-05	0.000756555	0.000720184	0.000100334	0	0.0001353	0	0	0
k__Bacteria;p__Acidobacteria;c__Acidobacteria-6;o__iii1-15;f__RB40;g__	0	0	0	0	0	2.95526e-05	8.67127e-05	0	0	1.52367e-05	0	0	0	0	0	0	0	0	0	0	0	0	0	0	0	0	0	0	0.000276789	0.000144037	0	0	0	0	4.67017e-05	0
k__Bacteria;p__Acidobacteria;c__BPC102;o__B110;f__;g__	0	0	0	0	0	2.95526e-05	5.78085e-05	0	0	0	0	0	0	0	0	0	0	0	0	0	0	0	0	0	1.69299e-05	0	0	0	7.38103e-05	0.000192049	0	0	0	0	0	0
k__Bacteria;p__Acidobacteria;c__BPC102;o__MVS-40;f__;g__	0	0	0	0	0	0	0	0	0	0	0	0	0	0	0	0	0	0	3.63769e-05	0	0	0	0	0	0	0	0	0	0	0	0	0	0	0	0	0
k__Bacteria;p__Acidobacteria;c__Holophagae;o__Holophagales;f__Holophagaceae;g__	0	0	0	0	0	0	0	0	0	0	0	0	0	0	0	0	0	0	0	0	0	0	0	0	0	0	0	0	0	0	0	0	3.38249e-05	0	2.33508e-05	0
k__Bacteria;p__Acidobacteria;c__OS-K;o__;f__;g__	0	0	0	0	0	2.95526e-05	0	0	0	0	0	0	0	0	0	0	0	0	0	0	0	0	0	0	0	0	0	0	0	0	2.50834e-05	0	0	0	0	0
k__Bacteria;p__Acidobacteria;c__Solibacteres;o__Solibacterales;f__;g__	0	0	0	0	0	0	0	0	0	0	0	0	0	0	0	0	0	0	0	0	0	0	0	0	0	0	0	0	0	0	0	0	0.000676498	0.00043728	0.000513719	0.000445286
k__Bacteria;p__Acidobacteria;c__Solibacteres;o__Solibacterales;f__[Bryobacteraceae];g__	0	0	0	0	0	0	0	0	0	0	0	0	0	0	0	0	0	0	0	0	0	0	0	0	0	0	0	0	0	0	0	0	0.00104857	0.000874559	0.000163456	0.000333964
k__Bacteria;p__Acidobacteria;c__[Chloracidobacteria];o__DS-100;f__;g__	0	0	0	0	0	0	0	0	1.76703e-05	0	1.67252e-05	0	0	0	0	0	0	0	0	0	0	0	0	0	0	0	0	0	0	0	0	0	0	0	0	0
k__Bacteria;p__Acidobacteria;c__[Chloracidobacteria];o__RB41;f__Ellin6075;g__	0	1.72816e-05	0	0	1.54421e-05	0	0	0	0	0	0	1.20792e-05	0	0	8.99572e-05	0.000140713	0	0	0	0	0	0.000341403	0.00054252	4.1332e-05	3.38599e-05	4.77859e-05	0	0	0	0	0	0	0.00798268	0.0112235	0.00345593	0.003117
k__Bacteria;p__Actinobacteria;c__;o__;f__;g__	0	0	0	0	0	0	0	0	0	0	0	0	0	0	0	0	0	0	0	0	2.20614e-05	0	0	0	0	0	0	0	0	0	0.000100334	0	0	0	0	0
k__Bacteria;p__Actinobacteria;c__Acidimicrobiia;o__Acidimicrobiales;Other;Other	0	0	0	0	0	2.95526e-05	0	0	0	0	0	0	0	0	0	0	0	0	0	0	0	0	0	0	0	0	0	0	0	0	2.50834e-05	7.32118e-05	0	0	0	0
k__Bacteria;p__Actinobacteria;c__Acidimicrobiia;o__Acidimicrobiales;f__;g__	0	0	1.20576e-05	1.56504e-05	0	2.95526e-05	0.000144521	0	0	1.52367e-05	0	0	0	0	0.000341837	0.000109443	3.15811e-05	2.02741e-05	1.81884e-05	0.000121386	6.61843e-05	0.0012914	0.000794404	2.75547e-05	1.69299e-05	0	4.47167e-05	0.000143082	0.000498219	0.000480123	0.0001505	7.32118e-05	0.000372074	0.000408128	0.000303561	0.000417455
k__Bacteria;p__Actinobacteria;c__Acidimicrobiia;o__Acidimicrobiales;f__AKIW874;g__	0	0	9.64611e-05	0.000187805	4.63263e-05	0.00298481	0.00242796	0	0	7.61835e-05	3.34504e-05	1.20792e-05	0	0	0	0	3.15811e-05	2.02741e-05	9.09422e-05	0.000890166	0.00061772	0	0	9.64413e-05	0.00010158	4.77859e-05	0.000760184	0.0012162	0.00206669	0.00252065	0.00147992	0.00224516	0	0	0	0
k__Bacteria;p__Actinobacteria;c__Acidimicrobiia;o__Acidimicrobiales;f__C111;g__	0	0	0	3.13009e-05	1.54421e-05	2.95526e-05	0	1.58967e-05	0	0	0	0	0	0	0.0044079	0.00128205	7.89528e-05	0.000182467	3.63769e-05	4.04621e-05	8.82457e-05	0.039677	0.0236771	0.0023697	0.00269186	0.00186365	0.000156509	0.000178852	0	2.40061e-05	7.52502e-05	2.44039e-05	0.00375457	0.00384806	0.00705196	0.00787599
k__Bacteria;p__Actinobacteria;c__Acidimicrobiia;o__Acidimicrobiales;f__EB1017;g__	0	0	0	0	0	0	0	0	0	0	0	0	0	0	0	0	0	0	0	4.04621e-05	0	0	0	0	0	0	4.47167e-05	0	1.84526e-05	0.000120031	0	2.44039e-05	0	0	0	0
k__Bacteria;p__Actinobacteria;c__Acidimicrobiia;o__Acidimicrobiales;f__Iamiaceae;Other	0	0	0	0	0	2.95526e-05	5.78085e-05	0	0	0	0	0	0	0	0	0	0	0	0	0	0	0	0	0	0	0	0	0	1.84526e-05	4.80123e-05	5.01668e-05	2.44039e-05	0	0	0	0
k__Bacteria;p__Actinobacteria;c__Acidimicrobiia;o__Acidimicrobiales;f__Iamiaceae;g__	0	0	0	0	0	0.00011821	8.67127e-05	0	0	0	0	0	0	0	0	0	0	2.02741e-05	0	0	8.82457e-05	0	0	1.37773e-05	0	0	6.70751e-05	5.36557e-05	1.84526e-05	2.40061e-05	7.52502e-05	9.76157e-05	0	0	0	0
k__Bacteria;p__Actinobacteria;c__Acidimicrobiia;o__Acidimicrobiales;f__JdFBGBact;g__	0	0	0	0	0	0	0	0	0	0	0	0	0	0	1.79914e-05	0	0	0	0	0	0	0.000282029	0.000368139	0	0	0	0	0	0	0	0	0	0.000304424	0.00014576	0.000186807	8.3491e-05
k__Bacteria;p__Actinobacteria;c__Acidimicrobiia;o__Acidimicrobiales;f__Microthrixaceae;g__	0	0	1.20576e-05	0	0	2.95526e-05	0	0	0	0	0	0	0	0	0.000971538	3.12695e-05	0	0	0	2.0231e-05	0	0.0030281	0.00288698	0	1.69299e-05	4.77859e-05	0	1.78852e-05	7.38103e-05	0.000120031	2.50834e-05	0.00012202	0.000473549	0.000466432	7.00525e-05	8.3491e-05
k__Bacteria;p__Actinobacteria;c__Acidimicrobiia;o__Acidimicrobiales;f__ntu14;g__	0	0	0	0	0	0	0	0	0	0	0	0	0	0	0	1.56348e-05	0	0	0	0	0	0.00032656	0.000600647	0	0	0	0	0	0	0	0	0	0	0	0.000186807	0.000222643
k__Bacteria;p__Actinobacteria;c__Actinobacteria;o__Actinomycetales;Other;Other	0	0	0	0	1.54421e-05	0.000472841	0.000231234	0	0	0	1.67252e-05	0	0	0	5.39743e-05	0	0	0	0	0.000323697	0.000198553	1.48436e-05	5.81271e-05	1.37773e-05	5.07898e-05	6.37146e-05	0.000178867	0.000214623	0.00158692	0.00163242	0.000451501	0.000951753	0	0	0.000583771	0.000556607
k__Bacteria;p__Actinobacteria;c__Actinobacteria;o__Actinomycetales;f__;g__	0	0	0.000277326	0.000391261	0.000432379	0.00493528	0.00448016	0	0	0.000213314	0.000267603	0.000157029	0.000260146	0.000115749	0.000233889	3.12695e-05	0.000236858	0.000243289	0.000309203	0.00258957	0.00317684	0.00108358	0.000523144	0.000289324	0.000220089	0.000286716	0.00228055	0.00252182	0.00385659	0.00374496	0.00486618	0.00939551	0	0	0.00121424	0.0012802
k__Bacteria;p__Actinobacteria;c__Actinobacteria;o__Actinomycetales;f__Actinomycetaceae;Other	0	0	0	0	0	0	0	0	0	0	0	0	0	0	0	0	0	0	0	0	2.20614e-05	0	0	2.75547e-05	1.69299e-05	3.18573e-05	2.23584e-05	3.57705e-05	0	0	0	2.44039e-05	0	0	0	0
k__Bacteria;p__Actinobacteria;c__Actinobacteria;o__Actinomycetales;f__Actinomycetaceae;g__	0	0	0.000494363	0.000438212	0.000355168	0.00186181	0.0020522	0	0	1.52367e-05	0	0	1.53027e-05	0	0.0136375	9.38086e-05	0.000126324	8.10964e-05	0.000181884	0.00163871	0.00169873	0	0	5.51093e-05	8.46496e-05	0.000127429	0.00239234	0.00414938	0.00317384	0.00321682	0.00348659	0.00383142	0	0	0	0
k__Bacteria;p__Actinobacteria;c__Actinobacteria;o__Actinomycetales;f__Actinomycetaceae;g__Actinomyces	0	0	0	0	0	0	2.89042e-05	0	1.76703e-05	0	0	0	0	0	0	0	3.15811e-05	0	1.81884e-05	2.0231e-05	2.20614e-05	0	0	0	0	1.59286e-05	0.000111792	0.000178852	1.84526e-05	0	7.52502e-05	4.88079e-05	0	0	0	0
k__Bacteria;p__Actinobacteria;c__Actinobacteria;o__Actinomycetales;f__Actinomycetaceae;g__N09	0	0	0	0	0	0	0	0	0	0	0	0	0	0	0	0	0	0	0	0	2.20614e-05	0	0	0	0	0	2.23584e-05	0	0	0	0	0	0	0	0	0
k__Bacteria;p__Actinobacteria;c__Actinobacteria;o__Actinomycetales;f__Actinopolysporaceae;g__	0	0	0	0	0	0.000177315	0.000115617	0	0	0	0	0	0	0	0	0	0	0	0	2.0231e-05	0.000110307	0	0	0	1.69299e-05	0	4.47167e-05	1.78852e-05	9.22628e-05	2.40061e-05	5.01668e-05	0.000439271	0	0	0	0
k__Bacteria;p__Actinobacteria;c__Actinobacteria;o__Actinomycetales;f__Actinopolysporaceae;g__Actinopolyspora	0	0	3.61729e-05	4.69513e-05	1.54421e-05	0.000738814	0.000838223	0	0	1.52367e-05	1.67252e-05	1.20792e-05	0	0	0	0	1.57906e-05	4.05482e-05	7.27537e-05	0.000364159	0.000485351	0	0	6.88867e-05	5.07898e-05	4.77859e-05	0.000670751	0.000679639	0.000332146	0.000456117	0.000903002	0.00200112	0	0	0	0
k__Bacteria;p__Actinobacteria;c__Actinobacteria;o__Actinomycetales;f__Actinosynnemataceae;Other	0	0	0	0	0	2.95526e-05	5.78085e-05	0	0	0	0	1.20792e-05	0	0	0	0	0	0	0	6.06931e-05	2.20614e-05	0	0	0	0	0	4.47167e-05	5.36557e-05	1.84526e-05	2.40061e-05	5.01668e-05	7.32118e-05	0	0	0	0
k__Bacteria;p__Actinobacteria;c__Actinobacteria;o__Actinomycetales;f__Actinosynnemataceae;g__	0	0	0	0	0	2.95526e-05	0	0	0	0	0	0	0	0	0	0	0	0	0	0	2.20614e-05	0	0	0	0	0	0	3.57705e-05	0	2.40061e-05	0	2.44039e-05	0	0	0	0
k__Bacteria;p__Actinobacteria;c__Actinobacteria;o__Actinomycetales;f__Actinosynnemataceae;g__Actinokineospora	0	0	0	0	0	0	0	0	0	0	0	0	0	0	0	0	0	0	0	0	0	0	0	0	0	0	0	0	0	4.80123e-05	0	0	0	0	0	0
k__Bacteria;p__Actinobacteria;c__Actinobacteria;o__Actinomycetales;f__Beutenbergiaceae;g__Salana	0	0	0.000422017	0.000328659	0.000432379	0.00919085	0.0102032	0	0	0	0	0	0	0	0	0	3.15811e-05	8.10964e-05	5.45653e-05	0.00204333	0.00205171	0	0	0.000192883	0.000203159	0.0001115	0.00335375	0.00540134	0.0453011	0.0479403	0.00303509	0.00339215	3.38249e-05	0	0	0
k__Bacteria;p__Actinobacteria;c__Actinobacteria;o__Actinomycetales;f__Bogoriellaceae;g__Georgenia	0	0	0	0	0	0	0	0	0	0	0	0	0	0	0.000593717	1.56348e-05	0	0	0	0	0	0	0	0	0	0	0	1.78852e-05	0	2.40061e-05	5.01668e-05	2.44039e-05	0	0	0	0
k__Bacteria;p__Actinobacteria;c__Actinobacteria;o__Actinomycetales;f__Cellulomonadaceae;Other	0	0	0	0	0	0	0	0	0	0	0	0	0	0	0.000233889	0.000218887	1.57906e-05	0	9.09422e-05	0	0	0	0	0	0	0	0	0	0	0	0	0	0	0	0	0
k__Bacteria;p__Actinobacteria;c__Actinobacteria;o__Actinomycetales;f__Cellulomonadaceae;g__Actinotalea	0	0	0	0	0	0	2.89042e-05	0	0	0	0	0	0	0	1.79914e-05	0	0	0	0	0	0	4.45309e-05	3.87514e-05	0	0	0	0	0	0	0	0	0	0	0	2.33508e-05	2.78303e-05
k__Bacteria;p__Actinobacteria;c__Actinobacteria;o__Actinomycetales;f__Cellulomonadaceae;g__Cellulomonas	0	0	0	1.56504e-05	0	0	2.89042e-05	0	0	0	0	0	0	0	0.000575726	0.000125078	0	0	0	0	0	2.96872e-05	1.93757e-05	0	0	0	0	0	0	0	2.50834e-05	0	0	0	0	0
k__Bacteria;p__Actinobacteria;c__Actinobacteria;o__Actinomycetales;f__Cellulomonadaceae;g__Demequina	0	0	0	1.56504e-05	0	0	0	0	0	0	0	0	0	0	0.000413803	6.25391e-05	1.57906e-05	0	0	0	0	0.00106874	0.00081378	2.75547e-05	6.77197e-05	1.59286e-05	2.23584e-05	0	0	0	0	2.44039e-05	0.00020295	0.00014576	0.000443666	0.00077925
k__Bacteria;p__Actinobacteria;c__Actinobacteria;o__Actinomycetales;f__Corynebacteriaceae;g__Corynebacterium	0	0	0	0	1.54421e-05	0.000147763	0.000115617	0	0	0	0	0	0	0	0	0	1.57906e-05	2.02741e-05	0	0.000161848	0.000242676	0	0	1.37773e-05	1.69299e-05	1.59286e-05	0.000424809	0.00033982	0.000369051	0.000480123	0.001204	0.000634502	0	0	0	0
k__Bacteria;p__Actinobacteria;c__Actinobacteria;o__Actinomycetales;f__Dermabacteraceae;g__Brachybacterium	0	0	0	0	0	0	0	0	0	0	0	0	0	0	0	0	0	0	0	0	4.41228e-05	0	0	0	0	0	0	0	1.84526e-05	0	2.50834e-05	0	0	0	0	0
k__Bacteria;p__Actinobacteria;c__Actinobacteria;o__Actinomycetales;f__Frankiaceae;g__Frankia	0	0	0	0	0	0	2.89042e-05	0	0	0	0	0	0	0	0	0	0	0	0	2.0231e-05	0	0	0	0	0	0	0	1.78852e-05	0	2.40061e-05	0	0	0	0	0	0
k__Bacteria;p__Actinobacteria;c__Actinobacteria;o__Actinomycetales;f__Geodermatophilaceae;g__	0	0	0	0	0	0	0	0	0	0	0	0	0	0	0	0	0	0	0	0	0	0	0	0	0	0	0	0	0	0	5.01668e-05	0	0	0	0	0
k__Bacteria;p__Actinobacteria;c__Actinobacteria;o__Actinomycetales;f__Glycomycetaceae;g__Glycomyces	0	0	0	0	0	5.91051e-05	8.67127e-05	0	0	0	1.67252e-05	0	0	0	0	0	1.57906e-05	0	1.81884e-05	6.06931e-05	0.000110307	0	0	1.37773e-05	0	0	2.23584e-05	0.000107311	1.84526e-05	7.20184e-05	0.000100334	0.000292847	0	0	0	0
k__Bacteria;p__Actinobacteria;c__Actinobacteria;o__Actinomycetales;f__Gordoniaceae;g__Gordonia	0	0	0	0	0	2.95526e-05	5.78085e-05	0	0	1.52367e-05	0	0	0	0	0	0	1.57906e-05	2.02741e-05	0	2.0231e-05	4.41228e-05	0	0	1.37773e-05	1.69299e-05	0	6.70751e-05	0.000143082	5.53577e-05	7.20184e-05	0.000100334	0.000195231	0	0	0	0
k__Bacteria;p__Actinobacteria;c__Actinobacteria;o__Actinomycetales;f__Intrasporangiaceae;Other	0	0	0	0	0	0	0	0	0	0	0	0	0	0	5.39743e-05	0	0	0	0	2.0231e-05	0	4.45309e-05	0	0	3.38599e-05	0	2.23584e-05	7.1541e-05	0	0	0	2.44039e-05	0	0	2.33508e-05	0
k__Bacteria;p__Actinobacteria;c__Actinobacteria;o__Actinomycetales;f__Intrasporangiaceae;g__Phycicoccus	0	0	0	0	0	0	0	0	0	0	0	0	0	0	0	0	0	0	0	0	0	0	0	0	0	0	0	0	0	0	0	0	0	0	7.00525e-05	0
k__Bacteria;p__Actinobacteria;c__Actinobacteria;o__Actinomycetales;f__Intrasporangiaceae;g__Serinicoccus	0	0	0	0	0	0	0	0	0	0	0	0	0	0	0	0	0	0	0	0	0	0	0	0	0	0	0	0	0	0	0	0	0	0	0	0
k__Bacteria;p__Actinobacteria;c__Actinobacteria;o__Actinomycetales;f__Kineosporiaceae;Other	0	0	0	0	0	0	0	0	0	0	0	0	0	0	0	0	0	0	0	0	0	0	0	0	1.69299e-05	0	0	0	0	0	0	0	3.38249e-05	5.83039e-05	0	0
k__Bacteria;p__Actinobacteria;c__Actinobacteria;o__Actinomycetales;f__Kineosporiaceae;g__	0	0	0	0	0	0	0	0	0	0	0	0	0	0	0.000485769	0	3.15811e-05	0	0	2.0231e-05	4.41228e-05	0.000801556	0.000348763	0	0	3.18573e-05	8.94334e-05	1.78852e-05	0	0	2.50834e-05	2.44039e-05	0.000101475	5.83039e-05	0.00604787	0.00787599
k__Bacteria;p__Actinobacteria;c__Actinobacteria;o__Actinomycetales;f__Microbacteriaceae;Other	0	0	2.41153e-05	1.56504e-05	0	5.91051e-05	0	0	0	1.52367e-05	0	0	0	0	0.000485769	0.000343965	1.57906e-05	4.05482e-05	0	6.06931e-05	4.41228e-05	0.00176639	0.00100754	0.000220437	0.00010158	0.000143358	0.000111792	0.000232508	0.000332146	9.60246e-05	0.000125417	0.000170828	0.000473549	0.000612191	0.00394629	0.00590003
k__Bacteria;p__Actinobacteria;c__Actinobacteria;o__Actinomycetales;f__Microbacteriaceae;g__	0	0	0	0	3.08842e-05	0.000147763	0.000144521	0	0	0	0	0	0	0	0.00854593	0	0.000331602	0.000223015	0.000145507	0	2.20614e-05	0.020499	0.0119548	0.000151551	0.000558688	0.00070086	8.94334e-05	8.94262e-05	0.000332146	0.000768197	0.000100334	0.000170828	0.0014883	0.000641343	0.00177466	0.00364578
k__Bacteria;p__Actinobacteria;c__Actinobacteria;o__Actinomycetales;f__Microbacteriaceae;g__Agrococcus	0	0	0	0	0	0	0	0	0	0	0	0	0	0	0	0	0	0	0	0	0	0	0	0	0	0	0	0	0	0	0	0	0	0	4.67017e-05	0
k__Bacteria;p__Actinobacteria;c__Actinobacteria;o__Actinomycetales;f__Microbacteriaceae;g__Clavibacter	0	0	0	0	0	0	0	0	0	0	0	0	0	0	5.39743e-05	6.25391e-05	0	0	0	0	0	0	0	0	0	0	0	0	0	0	0	0	3.38249e-05	0	0	0
k__Bacteria;p__Actinobacteria;c__Actinobacteria;o__Actinomycetales;f__Microbacteriaceae;g__Cryocola	0	0	0	0	0	0	0	0	0	0	0	0	0	0	1.79914e-05	1.56348e-05	0	0	0	0	0	2.96872e-05	3.87514e-05	0	0	0	0	0	0	0	0	0	0	5.83039e-05	2.33508e-05	0
k__Bacteria;p__Actinobacteria;c__Actinobacteria;o__Actinomycetales;f__Microbacteriaceae;g__Curtobacterium	0	0	0	0	0	0	0	0	0	0	0	0	0	0	0	0	0	0	0	0	0	0	0	0	0	0	0	0	1.84526e-05	0	0	2.44039e-05	0	0	0	0
k__Bacteria;p__Actinobacteria;c__Actinobacteria;o__Actinomycetales;f__Microbacteriaceae;g__Leucobacter	0	0	0	3.13009e-05	4.63263e-05	8.86577e-05	0.000144521	0	0	0	0	0	0	0	0	0	1.57906e-05	2.02741e-05	3.63769e-05	0.000242772	4.41228e-05	1.48436e-05	0	5.51093e-05	0.00010158	4.77859e-05	0.000648392	0.000643869	0.000221431	0.000336086	0.000275917	0.000268443	0	0	0	0
k__Bacteria;p__Actinobacteria;c__Actinobacteria;o__Actinomycetales;f__Microbacteriaceae;g__Microbacterium	0	0	0	0	1.54421e-05	2.95526e-05	2.89042e-05	0	0	0	0	0	0	0	3.59829e-05	6.25391e-05	0	2.02741e-05	3.63769e-05	8.09242e-05	0.000110307	0.000385934	0.000232509	0.000123996	6.77197e-05	4.77859e-05	0.000357734	0.00037559	0.000147621	0.000120031	0.000175584	0.000146424	0.000101475	2.9152e-05	0.000303561	8.3491e-05
k__Bacteria;p__Actinobacteria;c__Actinobacteria;o__Actinomycetales;f__Microbacteriaceae;g__Mycetocola	0	0	0	0	0	0	0	0	0	0	0	0	0	0	8.99572e-05	3.12695e-05	0	2.02741e-05	0	2.0231e-05	0	0.000222654	7.75029e-05	4.1332e-05	8.46496e-05	4.77859e-05	4.47167e-05	0.000107311	0	2.40061e-05	0	0	0	0	0	0
k__Bacteria;p__Actinobacteria;c__Actinobacteria;o__Actinomycetales;f__Microbacteriaceae;g__Rathayibacter	0	0	0	0	0	0	2.89042e-05	0	0	0	0	0	0	0	0	0	0	0	0	0	0	0	0	0	0	0	4.47167e-05	0	1.84526e-05	0	0	0	0	0	0	0
k__Bacteria;p__Actinobacteria;c__Actinobacteria;o__Actinomycetales;f__Microbacteriaceae;g__Salinibacterium	0	0	0	0	0	2.95526e-05	0.000115617	0	0	0	0	0	0	0	0	0	0	0	0	0	0	1.48436e-05	0	0	0	0	0	0	3.69051e-05	0	0	0	0	0	0	2.78303e-05
k__Bacteria;p__Actinobacteria;c__Actinobacteria;o__Actinomycetales;f__Micrococcaceae;Other	0	0	0	0	0	0	0	0	0	0	0	0	0	0	0	0	0	0	0	0	0	0	0	0	0	0	0	0	1.84526e-05	2.40061e-05	0	0	0	0	0	0
k__Bacteria;p__Actinobacteria;c__Actinobacteria;o__Actinomycetales;f__Micrococcaceae;g__	1.17074e-05	0	0	0	0	0	0	0	1.76703e-05	0	0	1.20792e-05	0	0	0	0	0	0	0	0	2.20614e-05	5.93745e-05	0	0	0	0	2.23584e-05	0	3.69051e-05	2.40061e-05	2.50834e-05	4.88079e-05	0	0	4.67017e-05	2.78303e-05
k__Bacteria;p__Actinobacteria;c__Actinobacteria;o__Actinomycetales;f__Micrococcaceae;g__Microbispora	0	0	0	0	1.54421e-05	0	0	0	0	0	0	0	0	0	0	0	0	0	0	2.0231e-05	0	0	0	0	0	0	0	5.36557e-05	3.69051e-05	0	0	4.88079e-05	0	0	0	0
k__Bacteria;p__Actinobacteria;c__Actinobacteria;o__Actinomycetales;f__Micromonosporaceae;Other	0	0	3.61729e-05	0	0.000138979	0.00121166	0.00109836	0	0	7.61835e-05	0.000167252	0.000108713	9.18161e-05	0	0	0	1.57906e-05	2.02741e-05	5.45653e-05	0.000546238	0.000595658	0	0	4.1332e-05	3.38599e-05	1.59286e-05	0.000178867	0.000411361	0.00147621	0.00136835	0.00145484	0.00214755	0	0	0	0
k__Bacteria;p__Actinobacteria;c__Actinobacteria;o__Actinomycetales;f__Micromonosporaceae;g__	0	0	4.82305e-05	3.13009e-05	6.17684e-05	0.00127076	0.000520276	0	0	0.000853255	0.000485031	0.00100257	0.000703924	0.000781307	0	0	1.57906e-05	2.02741e-05	9.09422e-05	0.000930628	0.00103689	0	0	1.37773e-05	8.46496e-05	4.77859e-05	0.000335375	0.000429246	0.000664292	0.000768197	0.00198159	0.00305049	0	0	0	0
k__Bacteria;p__Actinobacteria;c__Actinobacteria;o__Actinomycetales;f__Micromonosporaceae;g__Catellatospora	0	0	0	3.13009e-05	0	0.000354631	8.67127e-05	0	0	0	0	0	0	0	0	0	1.57906e-05	0	3.63769e-05	0.000121386	0.000132369	0	0	0	0	1.59286e-05	4.47167e-05	7.1541e-05	5.53577e-05	9.60246e-05	0.000275917	0.000366059	0	0	0	0
k__Bacteria;p__Actinobacteria;c__Actinobacteria;o__Actinomycetales;f__Micromonosporaceae;g__Dactylosporangium	0	0	0	0	0	0	0	0	0	0	0	0	0	0	0	0	1.57906e-05	0	0	0	0	0	0	0	0	0	0	0	0	0	0	2.44039e-05	0	0	0	0
k__Bacteria;p__Actinobacteria;c__Actinobacteria;o__Actinomycetales;f__Micromonosporaceae;g__Pilimelia	0	0	1.20576e-05	1.56504e-05	3.08842e-05	0.000591051	0.000404659	0	0	6.09468e-05	8.3626e-05	0.000108713	4.59081e-05	0	0	0	0	2.02741e-05	7.27537e-05	0.000505776	0.000551535	0	0	0	0	4.77859e-05	8.94334e-05	0.000250393	0.000405956	0.00031208	0.00110367	0.0012202	0	0	0	0
k__Bacteria;p__Actinobacteria;c__Actinobacteria;o__Actinomycetales;f__Mycobacteriaceae;g__Mycobacterium	0	0	1.20576e-05	3.13009e-05	3.08842e-05	0.000354631	0.000520276	0	0	1.52367e-05	3.34504e-05	0	0	0	3.59829e-05	0	1.57906e-05	8.10964e-05	0	0.000687855	0.000683904	4.45309e-05	1.93757e-05	2.75547e-05	5.07898e-05	6.37146e-05	0.000491884	0.000858492	0.000553577	0.000456117	0.000777585	0.00129341	0	0	0	0
k__Bacteria;p__Actinobacteria;c__Actinobacteria;o__Actinomycetales;f__Nocardiaceae;Other	0	0	1.20576e-05	0	1.54421e-05	0	8.67127e-05	0	0	0	0	0	0	0	0	0	0	0	0	8.09242e-05	0.000132369	0	0	0	0	3.18573e-05	4.47167e-05	7.1541e-05	9.22628e-05	2.40061e-05	0.0001505	0.000195231	0	0	0	0
k__Bacteria;p__Actinobacteria;c__Actinobacteria;o__Actinomycetales;f__Nocardiaceae;g__Nocardia	0	0	0	0	0	0	0	0	0	0	0	0	0	0	0	0	0	0	0	2.0231e-05	0	0	0	0	0	0	0	0	1.84526e-05	0	0	0	0	0	0	0
k__Bacteria;p__Actinobacteria;c__Actinobacteria;o__Actinomycetales;f__Nocardiaceae;g__Rhodococcus	0	0	3.61729e-05	0	1.54421e-05	5.91051e-05	5.78085e-05	0	0	1.52367e-05	0	0	1.53027e-05	0	0.00122342	0.000265791	4.73717e-05	6.08223e-05	0	2.0231e-05	2.20614e-05	0.00126171	0.000988161	8.2664e-05	0.000220089	4.77859e-05	0	7.1541e-05	5.53577e-05	2.40061e-05	5.01668e-05	7.32118e-05	0.000676498	0.00134099	2.33508e-05	2.78303e-05
k__Bacteria;p__Actinobacteria;c__Actinobacteria;o__Actinomycetales;f__Nocardioidaceae;g__	0	0	0	0	0	0	5.78085e-05	0	0	0	0	0	0	0	0	0	0	0	0	0	0	1.48436e-05	1.93757e-05	1.37773e-05	1.69299e-05	0	0	5.36557e-05	0.000110715	0	5.01668e-05	9.76157e-05	0	0	0	0
k__Bacteria;p__Actinobacteria;c__Actinobacteria;o__Actinomycetales;f__Nocardioidaceae;g__Actinopolymorpha	0	0	0	4.69513e-05	3.08842e-05	0.00115255	0.000635893	0	0	1.52367e-05	8.3626e-05	0	0	0	0	0	1.57906e-05	0.000162193	7.27537e-05	0.00113294	0.00156636	0	0	0.000137773	0.000135439	7.96432e-05	0.000469526	0.000697525	0.000904176	0.00103226	0.00253342	0.00441711	0	0	0	0
k__Bacteria;p__Actinobacteria;c__Actinobacteria;o__Actinomycetales;f__Nocardioidaceae;g__Aeromicrobium	0	0	0	0	0	0	0	0	0	0	0	0	0	0	0	0	0	0	0	0	0	0	0	0	0	0	4.47167e-05	1.78852e-05	5.53577e-05	0	0	0	0	0	2.33508e-05	0
k__Bacteria;p__Actinobacteria;c__Actinobacteria;o__Actinomycetales;f__Nocardioidaceae;g__Propionicimonas	0	0	0	0	0	0	0	0	0	0	0	0	0	0	1.79914e-05	0	0	0	0	0	0	4.45309e-05	0	0	0	1.59286e-05	4.47167e-05	7.1541e-05	0	0	2.50834e-05	4.88079e-05	0	0	0	5.56607e-05
k__Bacteria;p__Actinobacteria;c__Actinobacteria;o__Actinomycetales;f__Nocardiopsaceae;Other	0	0	0	0	0	8.86577e-05	0.000115617	0	0	0	0	0	0	0	0	0	0	0	0	2.0231e-05	2.20614e-05	0	0	0	0	1.59286e-05	2.23584e-05	3.57705e-05	9.22628e-05	2.40061e-05	5.01668e-05	0.000146424	0	0	0	0
k__Bacteria;p__Actinobacteria;c__Actinobacteria;o__Actinomycetales;f__Nocardiopsaceae;g__	0	0	0	0	0	5.91051e-05	0	0	0	0	0	0	0	0	0	0	0	0	0	2.0231e-05	0	0	0	0	0	0	0	1.78852e-05	1.84526e-05	4.80123e-05	2.50834e-05	4.88079e-05	0	0	0	0
k__Bacteria;p__Actinobacteria;c__Actinobacteria;o__Actinomycetales;f__Nocardiopsaceae;g__Prauseria	0	0	0	0	0	0	0	0	0	0	0	0	0	0	0	0	0	0	0	0	0	0	0	0	0	0	0	1.78852e-05	3.69051e-05	0	2.50834e-05	0	0	0	0	0
k__Bacteria;p__Actinobacteria;c__Actinobacteria;o__Actinomycetales;f__Nocardiopsaceae;g__Thermobifida	0	0	0.00020498	0.000203456	0.000277958	0.00611738	0.00491372	0	0	1.52367e-05	3.34504e-05	1.20792e-05	1.53027e-05	0	0	0	0.000252649	0.000243289	0.000472899	0.00412713	0.00452259	0	0	0.000151551	0.000169299	0.000191144	0.00185574	0.00257548	0.00559113	0.00472921	0.0159029	0.0256973	0	0	0	2.78303e-05
k__Bacteria;p__Actinobacteria;c__Actinobacteria;o__Actinomycetales;f__Promicromonosporaceae;Other	0	0	0	0	0	0	0	0	0	0	0	0	0	0	0	0	0	0	0	0	0	0	0	0	0	0	0	3.57705e-05	0	0	0	0	0	0	0.000116754	0.000111321
k__Bacteria;p__Actinobacteria;c__Actinobacteria;o__Actinomycetales;f__Promicromonosporaceae;g__Xylanimicrobium	0	0	0	0	0	2.95526e-05	0	0	0	0	0	0	0	0	0	0.000109443	0	0	0	0	0	0	0	0	0	0	2.23584e-05	3.57705e-05	1.84526e-05	4.80123e-05	2.50834e-05	2.44039e-05	0	0	0	2.78303e-05
k__Bacteria;p__Actinobacteria;c__Actinobacteria;o__Actinomycetales;f__Propionibacteriaceae;g__	0	0	0	0	0	2.95526e-05	0	0	0	0	0	0	0	0	0	0	0	0	0	0	0	0	0	0	1.69299e-05	0	6.70751e-05	7.1541e-05	1.84526e-05	0	0	2.44039e-05	0	0	0	0
k__Bacteria;p__Actinobacteria;c__Actinobacteria;o__Actinomycetales;f__Propionibacteriaceae;g__Propionibacterium	0	0	0	0	0	0	0	0	0.000123692	0	0	0	0	0	0	0	0	0	0	0	0	1.48436e-05	0	0	0	0	2.23584e-05	0	0	0	0	2.44039e-05	0	0	0	0
k__Bacteria;p__Actinobacteria;c__Actinobacteria;o__Actinomycetales;f__Pseudonocardiaceae;Other	0	0	0	0	0	8.86577e-05	0	0	0	0	0	0	0	0	0	0	3.15811e-05	2.02741e-05	0	6.06931e-05	0	0	0	0	0	0	0	1.78852e-05	1.84526e-05	4.80123e-05	7.52502e-05	9.76157e-05	0	0	0	0
k__Bacteria;p__Actinobacteria;c__Actinobacteria;o__Actinomycetales;f__Pseudonocardiaceae;g__	0	0	0	0	0	0.00011821	0.00020233	0	0	0	0	0	0	0	0	0	0	0	0	2.0231e-05	4.41228e-05	0	0	0	1.69299e-05	0	2.23584e-05	8.94262e-05	0.000110715	0.000144037	0.0001505	0.000146424	0	0	0	0
k__Bacteria;p__Actinobacteria;c__Actinobacteria;o__Actinomycetales;f__Pseudonocardiaceae;g__Pseudonocardia	0	0	0	0.000109553	0.000138979	0.000472841	0.000433564	0	0	4.57101e-05	3.34504e-05	2.41584e-05	0	0	0	0	0	0	1.81884e-05	0.000465314	0.000375044	0	0	1.37773e-05	3.38599e-05	0	0.0002683	0.000304049	0.00116251	0.00100826	0.000602002	0.000854138	0	0	0	0
k__Bacteria;p__Actinobacteria;c__Actinobacteria;o__Actinomycetales;f__Pseudonocardiaceae;g__Saccharomonospora	0	0	2.41153e-05	3.13009e-05	4.63263e-05	0.00180271	0.00121398	0	0	0	1.67252e-05	0	0	1.44686e-05	0	0	3.15811e-05	0.000101371	7.27537e-05	0.000728317	0.00077215	0	0	4.1332e-05	3.38599e-05	4.77859e-05	0.000603676	0.000894262	0.00103334	0.00151239	0.00170567	0.00275764	0	0	0	0
k__Bacteria;p__Actinobacteria;c__Actinobacteria;o__Actinomycetales;f__Pseudonocardiaceae;g__Saccharopolyspora	0	0	6.02882e-05	0.000172155	0.000247074	0.0028666	0.00242796	0	0	0.000121894	0.000117076	1.20792e-05	0	0	0	0	0.000126324	6.08223e-05	0.000181884	0.00119363	0.00136781	0	0	6.88867e-05	0.000152369	0.000191144	0.00178867	0.00216412	0.0021405	0.00199251	0.00288459	0.00500281	0	0	0	0
k__Bacteria;p__Actinobacteria;c__Actinobacteria;o__Actinomycetales;f__Pseudonocardiaceae;g__Thermobispora	0	0	3.61729e-05	7.82522e-05	3.08842e-05	0.000620604	0.000520276	0	0	1.52367e-05	5.01756e-05	3.62376e-05	4.59081e-05	7.23432e-05	0	0	0	2.02741e-05	3.63769e-05	0.000424852	0.000286798	0	0	2.75547e-05	5.07898e-05	6.37146e-05	0.000424809	0.000643869	0.000627387	0.000528135	0.000928086	0.0018791	0	0	0	0
k__Bacteria;p__Actinobacteria;c__Actinobacteria;o__Actinomycetales;f__Pseudonocardiaceae;g__Thermocrispum	0	0	0	0	0	0.000177315	0.000173425	0	0	0	0	0	0	0	0	0	0	0	0	2.0231e-05	4.41228e-05	0	0	0	0	0	2.23584e-05	5.36557e-05	7.38103e-05	7.20184e-05	0.000125417	9.76157e-05	0	0	0	0
k__Bacteria;p__Actinobacteria;c__Actinobacteria;o__Actinomycetales;f__Streptomycetaceae;g__Streptomyces	0	0	1.20576e-05	4.69513e-05	0.000123537	0.00183226	0.00150302	1.58967e-05	0	0	0	2.41584e-05	0	0	0	0	3.15811e-05	4.05482e-05	0	0.000606931	0.00108101	0	1.93757e-05	6.88867e-05	3.38599e-05	6.37146e-05	0.000648392	0.000894262	0.00132858	0.00139236	0.00185617	0.00305049	0	0	0.000467017	0
k__Bacteria;p__Actinobacteria;c__Actinobacteria;o__Actinomycetales;f__Streptosporangiaceae;Other	0	0	1.20576e-05	0	4.63263e-05	0.000147763	2.89042e-05	0	0	3.04734e-05	3.34504e-05	4.83168e-05	9.18161e-05	0.000173624	0	0	0	4.05482e-05	1.81884e-05	0.000101155	8.82457e-05	0	0	0	0	0	0.000201225	0.000125197	0.000110715	4.80123e-05	0.000125417	0.000317251	0	0	0	0
k__Bacteria;p__Actinobacteria;c__Actinobacteria;o__Actinomycetales;f__Streptosporangiaceae;g__	0	0	0	1.56504e-05	3.08842e-05	0.000265973	0.000346851	0	0	9.14202e-05	0.000133802	0.000132871	0.000198935	0.000376185	0	0	1.57906e-05	0	0	0.000323697	0.000242676	0	0	5.51093e-05	5.07898e-05	1.59286e-05	0.000178867	0.000250393	0.000239883	0.000336086	0.000576918	0.000854138	0	0	0	0
k__Bacteria;p__Actinobacteria;c__Actinobacteria;o__Actinomycetales;f__Streptosporangiaceae;g__Nonomuraea	0	0	0	0	0	2.95526e-05	8.67127e-05	0	0	0	0	0	0	0	0	0	0	0	0	2.0231e-05	8.82457e-05	0	0	0	1.69299e-05	0	4.47167e-05	1.78852e-05	9.22628e-05	7.20184e-05	0.000100334	0.000244039	0	0	0	0
k__Bacteria;p__Actinobacteria;c__Actinobacteria;o__Actinomycetales;f__Streptosporangiaceae;g__Sphaerisporangium	0	0	0	0	0	0	0	0	0	0	0	0	0	0	1.79914e-05	0	0	0	0	0	0	0	0	0	0	0	0	1.78852e-05	0	0	7.52502e-05	2.44039e-05	0	0	0	0
k__Bacteria;p__Actinobacteria;c__Actinobacteria;o__Actinomycetales;f__Thermomonosporaceae;Other	0	0	0	0	0	0	0	0	0	0	0	0	0	0	0	0	0	0	0	0	2.20614e-05	0	0	0	0	0	0	0	0	0	0	4.88079e-05	0	0	0	0
k__Bacteria;p__Actinobacteria;c__Actinobacteria;o__Actinomycetales;f__Thermomonosporaceae;g__	0	0	0	0	0	0	0	0	0	0	0	0	0	0	0	0	0	0	0	0	0	0	0	0	0	0	0	1.78852e-05	1.84526e-05	0	0	2.44039e-05	0	0	0	0
k__Bacteria;p__Actinobacteria;c__Actinobacteria;o__Actinomycetales;f__Thermomonosporaceae;g__Actinomadura	0	0	6.02882e-05	0.000250407	0.000231632	0.00363497	0.00297714	0	0	6.09468e-05	0.000100351	7.24751e-05	1.53027e-05	0	0	0	6.31622e-05	0.000141919	0.000291015	0.00198264	0.00264737	0	0	0.000123996	0.000220089	0.000175215	0.00230291	0.00200315	0.00426254	0.003913	0.0051421	0.00912707	0	0	0	0
k__Bacteria;p__Actinobacteria;c__Actinobacteria;o__Actinomycetales;f__Tsukamurellaceae;g__Tsukamurella	0	0	0	0	0	0	0	0	0	0	0	0	0	0	0	0	1.57906e-05	0	0	2.0231e-05	0	0	0	0	0	0	0	0	0	0	0	0	0	0	0	0
k__Bacteria;p__Actinobacteria;c__Actinobacteria;o__Bifidobacteriales;f__Bifidobacteriaceae;g__	0	0	0	0	0	0	2.89042e-05	0	0	0	0	0	0	1.44686e-05	0	0	0	0	0	6.06931e-05	0	0	0	0	0	0	0.00040245	0.000304049	0.00208514	0.0019685	0.000200667	0.00012202	0	0	0	0
k__Bacteria;p__Actinobacteria;c__Actinobacteria;o__Bifidobacteriales;f__Bifidobacteriaceae;g__Bifidobacterium	0	0	4.82305e-05	0	0	0.000147763	0.000173425	0	0	1.52367e-05	0	0	1.53027e-05	0	0	0	7.89528e-05	0.000141919	0.000200073	0.00244796	0.00322097	0	0	0.000427097	0.000203159	9.55718e-05	0.00404686	0.00534769	0.00169764	0.00187248	0.00722402	0.00734558	0	0	0	0
k__Bacteria;p__Actinobacteria;c__Actinobacteria;o__WCHB1-81;f__At425_EubF1;g__	0	0	0	0	0	0	0.000115617	0	0	0	0	0	0	0	0	0	0	0	0	0	0	0	0	0	0	0	0	0	0	0	0	0	0	0	0	0
k__Bacteria;p__Actinobacteria;c__Coriobacteriia;o__Coriobacteriales;f__Coriobacteriaceae;Other	0	0	0	0	0	0	0	0	0	0	0	0	0	0	0	0	0	0	0	0	4.41228e-05	0	0	0	0	0	0	0	0	2.40061e-05	2.50834e-05	4.88079e-05	0	0	0	0
k__Bacteria;p__Actinobacteria;c__Coriobacteriia;o__Coriobacteriales;f__Coriobacteriaceae;g__	0.00450735	0.0219649	0.00577561	0.0090929	0.00918805	0.0110822	0.0134983	0	0	1.52367e-05	3.34504e-05	0	0	0	0	0	0.000410554	0.000608223	0.000854856	0.0120172	0.0128397	0	0	0.00129507	0.00157448	0.000828289	0.0167017	0.0231256	0.046482	0.0489005	0.0266386	0.0283574	0	0	2.33508e-05	0
k__Bacteria;p__Actinobacteria;c__Coriobacteriia;o__Coriobacteriales;f__Coriobacteriaceae;g__Adlercreutzia	0	0	0	0	0	5.91051e-05	2.89042e-05	0	0	0	0	0	0	0	0	0	0	0	0	4.04621e-05	2.20614e-05	0	0	0	0	0	0.00013415	0.000232508	0.000147621	7.20184e-05	0.000100334	7.32118e-05	0	0	0	0
k__Bacteria;p__Actinobacteria;c__Coriobacteriia;o__Coriobacteriales;f__Coriobacteriaceae;g__Atopobium	0	0	0	0	0	0	8.67127e-05	0	0	0	0	0	0	0	0	0	0	0	0	0.000101155	8.82457e-05	0	0	0	0	1.59286e-05	0.000357734	0.000214623	3.69051e-05	7.20184e-05	2.50834e-05	0.000146424	0	0	0	0
k__Bacteria;p__Actinobacteria;c__Coriobacteriia;o__Coriobacteriales;f__Coriobacteriaceae;g__Enterococcus	0	0	0	0	0	0	0	0	0	0	0	0	0	0	0	0	0	0	1.81884e-05	8.09242e-05	0.00015443	0	0	0	1.69299e-05	0	6.70751e-05	7.1541e-05	0	0	0	0	0	0	0	0
k__Bacteria;p__Actinobacteria;c__Coriobacteriia;o__Coriobacteriales;f__Coriobacteriaceae;g__Slackia	0	0	0	0	0	0	0	0	0	0	0	0	0	0	0	0	0	0	0	0	0	0	0	0	0	0	2.23584e-05	3.57705e-05	0	2.40061e-05	5.01668e-05	2.44039e-05	0	0	0	0
k__Bacteria;p__Actinobacteria;c__Nitriliruptoria;o__Euzebyales;f__Euzebyaceae;g__Euzebya	0	0	0	0	0	8.86577e-05	2.89042e-05	0	0	0	0	0	0	0	0	0	0	0	0	0	4.41228e-05	0	0	0	0	0	0	0	1.84526e-05	7.20184e-05	2.50834e-05	4.88079e-05	0	0	0	0
k__Bacteria;p__Actinobacteria;c__OPB41;o__;f__;g__	0	0	0	0	0	0	0	0	0	0	0	0	0	0	1.79914e-05	0	0	0	1.81884e-05	0	0	8.90617e-05	1.93757e-05	0	0	0	0	0	0	0	0	0	0	0	0	0
k__Bacteria;p__Actinobacteria;c__Thermoleophilia;o__;f__;g__	0	0	0	0	0	0	0	0	0	0	0	0	0	0	0	0	0	0	0	0	0	2.96872e-05	0	0	0	0	0	0	0	0	0	0	0	0	0	0
k__Bacteria;p__Actinobacteria;c__Thermoleophilia;o__Gaiellales;f__;g__	0	0	0	0	0	0.000295526	0.000115617	0	1.76703e-05	0	0	0	0	0	0.000827606	0.000140713	4.73717e-05	8.10964e-05	0	0.000161848	0.000286798	0.00286482	0.00238321	0.000220437	0.000169299	0.000254858	0.000491884	0.000625984	0.000295241	0.000360092	0.000501668	0.000512483	0.000304424	0.000378976	0.000747227	0.000751419
k__Bacteria;p__Actinobacteria;c__Thermoleophilia;o__Gaiellales;f__AK1AB1_02E;g__	0	0	0	0	0	0	0	0	0	0	0	0	0	0	3.59829e-05	1.56348e-05	0	0	0	0	0	0.000178123	0	4.1332e-05	0	0	0	0	0	0	0	0	3.38249e-05	2.9152e-05	0	0
k__Bacteria;p__Actinobacteria;c__Thermoleophilia;o__Gaiellales;f__Gaiellaceae;g__	0	0	0	0	0	0	8.67127e-05	0	0	0	0	0	0	0	0	0	0	0	0	2.0231e-05	0	0	0	0	0	0	0	0	0	0	0	0	0	0	0	0
k__Bacteria;p__Actinobacteria;c__Thermoleophilia;o__Solirubrobacterales;f__;g__	0	0	2.41153e-05	0	0	0.000147763	0.000260138	0	0	0	0	0	0	0	0	0	1.57906e-05	0	0	0.00020231	0.000330921	0	0	2.75547e-05	3.38599e-05	3.18573e-05	0.000424809	0.000536557	0.000996439	0.000744191	0.000250834	0.000268443	0	0	0	0
k__Bacteria;p__Actinobacteria;c__Thermoleophilia;o__Solirubrobacterales;f__Conexibacteraceae;g__	0	0	0	0	0	5.91051e-05	5.78085e-05	0	0	0	0	0	0	0	0	0	0	0	0	0	4.41228e-05	0	0	0	1.69299e-05	0	4.47167e-05	3.57705e-05	0.000110715	0.000192049	0.000100334	2.44039e-05	0	0	0	0
k__Bacteria;p__Actinobacteria;c__Thermoleophilia;o__Solirubrobacterales;f__Conexibacteraceae;g__Conexibacter	0	0	0	0	0	0	0	0	0	0	0	0	0	0	0	0	0	0	0	2.0231e-05	0	0	0	0	0	0	0	0	0	0	0	4.88079e-05	0	0	0	0
k__Bacteria;p__Actinobacteria;c__Thermoleophilia;o__Solirubrobacterales;f__Patulibacteraceae;g__	0	0	0	0	0	2.95526e-05	0	0	0	0	0	0	0	0	0.00012594	3.12695e-05	0	0	1.81884e-05	4.04621e-05	4.41228e-05	0.000430465	0.000155006	1.37773e-05	3.38599e-05	0	0.000156509	0.000125197	0	2.40061e-05	0.000100334	7.32118e-05	6.76498e-05	8.74559e-05	0.00347928	0.00297785
k__Bacteria;p__Actinobacteria;c__Thermoleophilia;o__Solirubrobacterales;f__Patulibacteraceae;g__Patulibacter	0	0	0	0	0	0	0	0	0	0	0	0	0	0	0	0	0	0	0	0	2.20614e-05	0	0	0	0	0	0	1.78852e-05	0	2.40061e-05	0	2.44039e-05	0	0	0	0
k__Bacteria;p__Armatimonadetes;c__Armatimonadia;o__Armatimonadales;f__Armatimonadaceae;g__	0	0	0	0	0	0	0	0	0	0	0	0	0	0	0	0	0	0	0	0	0	1.48436e-05	3.87514e-05	0	0	0	0	0	0	0	0	0	0.000642674	0.000728799	0.000583771	0.000640098
k__Bacteria;p__Armatimonadetes;c__Armatimonadia;o__Armatimonadales;f__Armatimonadaceae;g__Armatimonas	0	0	0	0	3.08842e-05	0	0	0	0	0	0	0	0	0	0	0	0	0	0	0	0	0	0	0	0	0	0	0	0	0	0	0	3.38249e-05	2.9152e-05	9.34034e-05	0.000139152
k__Bacteria;p__Armatimonadetes;c__SJA-176;o__RB046;f__;g__	0	0	0	0	0	5.91051e-05	2.89042e-05	0	0	0	0	0	0	0	0	0	0	0	0	0	0	0	0	0	0	0	0	0	0	4.80123e-05	2.50834e-05	2.44039e-05	0	0	7.00525e-05	5.56607e-05
k__Bacteria;p__Armatimonadetes;c__[Fimbriimonadia];o__[Fimbriimonadales];f__;g__	0	0	0	0	0	0	0	0	0	0	0	0	0	0	5.39743e-05	3.12695e-05	0	0	0	0	0	1.48436e-05	0	0	0	0	0	0	0	0	0	0	6.76498e-05	5.83039e-05	0.000116754	2.78303e-05
k__Bacteria;p__Armatimonadetes;c__[Fimbriimonadia];o__[Fimbriimonadales];f__[Fimbriimonadaceae];g__Fimbriimonas	0	0	0	0	0	0	2.89042e-05	0	0	0	1.67252e-05	0	0	0	0	0	0	0	0	0	0	0	3.87514e-05	0	0	0	0	0	1.84526e-05	0	0	0	3.38249e-05	8.74559e-05	0	5.56607e-05
k__Bacteria;p__BRC1;c__PRR-11;o__;f__;g__	0	0	0	0	0	5.91051e-05	0	0	0	0	0	0	0	0	0	0	0	0	0	0	2.20614e-05	0	0	0	0	0	0	5.36557e-05	3.69051e-05	0	0	2.44039e-05	0	0	0	0
k__Bacteria;p__Bacteroidetes;c__Bacteroidia;o__Bacteroidales;Other;Other	0	0	0.147055	0.11104	0.139226	0.00540812	0.00716825	0	0	0	0	0	0	0	1.79914e-05	0	1.57906e-05	0	0	0	0	0	0	0	0	0	0	0	0	0	0	0	0	0	0	0
k__Bacteria;p__Bacteroidetes;c__Bacteroidia;o__Bacteroidales;f__;g__	0.000772689	0.00043204	0.0203292	0.0147114	0.0146237	0.0276317	0.0313033	0	0	0.000121894	0.000183977	7.24751e-05	1.53027e-05	0	0	0	1.57906e-05	6.08223e-05	5.45653e-05	0.00196241	0.00209583	1.48436e-05	0	0.000289324	0.000169299	7.96432e-05	0.0013415	0.00162756	0.0082483	0.00816209	0.000250834	0.000195231	6.76498e-05	0.000233216	0.000980736	0.000333964
k__Bacteria;p__Bacteroidetes;c__Bacteroidia;o__Bacteroidales;f__BS11;g__	0	0	0	0	0	2.95526e-05	0.00020233	0	0	0	0	0	0	0	0	0	0	0	0	0	0	0	0	0	0	0	0	0	7.38103e-05	9.60246e-05	0	0	0	0	0	0
k__Bacteria;p__Bacteroidetes;c__Bacteroidia;o__Bacteroidales;f__Bacteroidaceae;g__	0	0	0	0	0	0	0	0	0	0	0	0	0	0	0	0	0	0	0	0	0	0	0	0	0	0	0	0	0	0	0	0	0	0	0.00100409	0.000528777
k__Bacteria;p__Bacteroidetes;c__Bacteroidia;o__Bacteroidales;f__Bacteroidaceae;g__BF311	0	1.72816e-05	0	0	0	8.86577e-05	5.78085e-05	0	0	0	0	0	0	0	0	0	0	0	0	0	0	0	0	0	0	0	0	0	5.53577e-05	4.80123e-05	0	0	0	0	0	0
k__Bacteria;p__Bacteroidetes;c__Bacteroidia;o__Bacteroidales;f__Bacteroidaceae;g__Bacteroides	0	0	0	0	0	0	0	0	0	0	0	0	0	0	0	0	0.00173696	0.006731	0.0257912	0.011997	0.0124647	0	0	0.000702644	0.000321669	0.000223001	0.00339847	0.00439977	0	0	0.000200667	2.44039e-05	0	0	0.00196147	0.00080708
k__Bacteria;p__Bacteroidetes;c__Bacteroidia;o__Bacteroidales;f__Marinilabiaceae;g__	0	0	0	0	0	0	0	0	0	0	0	0	0	0	0	0	0	0	0	0	0	0	0	0	0	0	0	0	0	0	0	0	3.38249e-05	0	0.000303561	0.000166982
k__Bacteria;p__Bacteroidetes;c__Bacteroidia;o__Bacteroidales;f__Porphyromonadaceae;g__	0	0	0.000626997	0.000563416	0.000694895	0.00159584	0.00219672	0	0	0	0	1.20792e-05	0	0	0	0.136194	0.0767263	0.0982686	0.0869225	0.0251472	0.0271135	0	0	0.000564871	0.000203159	7.96432e-05	0.00163216	0.00134139	0	0	0.0209948	0.0106401	0	0	0.000793929	0.000389625
k__Bacteria;p__Bacteroidetes;c__Bacteroidia;o__Bacteroidales;f__Porphyromonadaceae;g__Paludibacter	0	0	0	0	0	0	0	0	0	0	0	0	0	0	0	0	0	0	0	0	0	0	0	0	0	0	0	0	0	0	0	0	0.000236774	0.000233216	0.0204086	0.00940666
k__Bacteria;p__Bacteroidetes;c__Bacteroidia;o__Bacteroidales;f__Porphyromonadaceae;g__Parabacteroides	0	0	0.00670405	0.00624452	0.00517311	0.0397482	0.0578085	0	0	0	0	0	0	0	0	0	0	0	0	0	0	0	0	0	0	0	0	0	0	0	0	0	0	0	0	0
k__Bacteria;p__Bacteroidetes;c__Bacteroidia;o__Bacteroidales;f__Prevotellaceae;Other	0	0	0	0	0	0	0	0	0	0	0	0	0	0	0	0	0	0	0	0	0	0	0	0	0	0	0	0	3.69051e-05	0	0	0	0	0	0	0
k__Bacteria;p__Bacteroidetes;c__Bacteroidia;o__Bacteroidales;f__Prevotellaceae;g__Prevotella	0.295507	0.382857	0.118575	0.0839959	0.0571976	0.0425853	0.047692	0	0	0.000259024	5.01756e-05	0.000108713	0	0	0	1.56348e-05	3.15811e-05	0	3.63769e-05	0.00127456	0.000904518	0	0	6.88867e-05	3.38599e-05	0	0.000558959	0.000321934	0.0424594	0.0402583	0.000175584	4.88079e-05	0	0	0	0
k__Bacteria;p__Bacteroidetes;c__Bacteroidia;o__Bacteroidales;f__RF16;g__	0	0	1.20576e-05	0	1.54421e-05	0.000295526	0.00020233	0	0	0	0	0	0	0	0	0	0	0	0	0	0	0	0	0	0	0	0	0	5.53577e-05	0	0	0	0	0	0	0
k__Bacteria;p__Bacteroidetes;c__Bacteroidia;o__Bacteroidales;f__Rikenellaceae;g__	0	0	0	0	0	0	0	0	0	0	0	0	0	0	0	0	0	0	0.000109131	8.09242e-05	2.20614e-05	0	0	0	0	0	0	0	0	0	2.50834e-05	0	0	0	0	0
k__Bacteria;p__Bacteroidetes;c__Bacteroidia;o__Bacteroidales;f__Rikenellaceae;g__Blvii28	0	0	0	0	0	2.95526e-05	5.78085e-05	0	0	0	0	0	0	0	0	0	0	0	0	2.0231e-05	2.20614e-05	0	0	1.37773e-05	0	0	0	3.57705e-05	0	0	0	0	0.000372074	0.000174912	0.000326912	0.000194812
k__Bacteria;p__Bacteroidetes;c__Bacteroidia;o__Bacteroidales;f__S24-7;g__	0.0152782	0.00858896	0.01465	0.0104701	0.0106242	0.00345765	0.00381536	0	0	0	0	0	0	0	0	0	0	0	1.81884e-05	0.00038439	0.000573597	0	0	1.37773e-05	0	0	4.47167e-05	7.1541e-05	0.0213127	0.0212935	0.0001505	2.44039e-05	0	0	0	0
k__Bacteria;p__Bacteroidetes;c__Bacteroidia;o__Bacteroidales;f__SB-1;g__	0	0	0	0	0	0	0	0	0	0	0	0	0	0	0	0	0	0	0	0	0	0	0	0	0	0	0	0	0	0	0	0	6.76498e-05	2.9152e-05	2.33508e-05	0.000111321
k__Bacteria;p__Bacteroidetes;c__Bacteroidia;o__Bacteroidales;f__[Odoribacteraceae];g__Butyricimonas	0	0	0	0	0	0	0	0	0	0	0	0	0	0	0	0	0	2.02741e-05	0.000218261	0.000364159	0.000198553	0	0	0	0	0	0	0	0	0	0	0	0	0	0	0
k__Bacteria;p__Bacteroidetes;c__Bacteroidia;o__Bacteroidales;f__[Paraprevotellaceae];g__	0	0	0.0149635	0.00924941	0.0105006	0.00274839	0.00239905	0	0	0	3.34504e-05	1.20792e-05	1.53027e-05	0	0	0	1.57906e-05	2.02741e-05	0	0.000242772	0.000375044	0	0	0	1.69299e-05	1.59286e-05	0.000223584	0.000196738	0.00335837	0.0031208	0	0	0	0	0	0
k__Bacteria;p__Bacteroidetes;c__Bacteroidia;o__Bacteroidales;f__[Paraprevotellaceae];g__CF231	0	0	0	0	0	0.000354631	0.000260138	0	0	0	0	0	0	0	0	0	0	0	0	2.0231e-05	0	0	0	0	0	0	0	0	9.22628e-05	2.40061e-05	0	0	0	0	0	0
k__Bacteria;p__Bacteroidetes;c__Bacteroidia;o__Bacteroidales;f__[Paraprevotellaceae];g__YRC22	0	0	0	1.56504e-05	0	0.000502394	0.000549181	0	0	0	0	0	0	0	0	0	0	0	0	0	0	0	0	0	0	0	0	0	0.000295241	4.80123e-05	0	0	0	0	0	0
k__Bacteria;p__Bacteroidetes;c__Bacteroidia;o__Bacteroidales;f__[Paraprevotellaceae];g__[Prevotella]	0	0	0	0	0	0	5.78085e-05	0	0	0	0	0	0	0	0	0	0	0	0	0	0	0	0	0	0	0	0	0	0	0	0	0	0	0	0	0
k__Bacteria;p__Bacteroidetes;c__Cytophagia;o__Cytophagales;f__;g__	0	0	0	0	0	0	0	0	0	0	0	0	0	0	3.59829e-05	0	0	0	0	0	2.20614e-05	1.48436e-05	1.93757e-05	0	0	0	0	0	0	0	0	0	0.00155595	0.00236131	0.000863981	0.000918401
k__Bacteria;p__Bacteroidetes;c__Cytophagia;o__Cytophagales;f__Cyclobacteriaceae;g__	0	0	0	0	0	0	0	0	1.76703e-05	0	0	0	0	0	7.19657e-05	0.000109443	0	2.02741e-05	1.81884e-05	0	0	7.42181e-05	5.81271e-05	0	0	1.59286e-05	0	0	0	0	0	0	0.0105534	0.0132058	0.000934034	0.00116887
k__Bacteria;p__Bacteroidetes;c__Cytophagia;o__Cytophagales;f__Cytophagaceae;g__	0	0	0	0	0	0.000147763	0.000260138	0	0	0	0	0	0	0	1.79914e-05	3.12695e-05	0	0	0	0	0	7.42181e-05	5.81271e-05	1.37773e-05	0	1.59286e-05	0	0	0.000166073	9.60246e-05	0	0	0.0017589	0.00171997	0.00189142	0.00272737
k__Bacteria;p__Bacteroidetes;c__Cytophagia;o__Cytophagales;f__Cytophagaceae;g__Emticicia	0	0	0	0	0	0	0	0	0	0	0	0	0	0	0	0	0	0	0	0	0	0	1.93757e-05	0	0	0	0	0	0	0	0	0	0	8.74559e-05	0.00625803	0.00539909
k__Bacteria;p__Bacteroidetes;c__Cytophagia;o__Cytophagales;f__Cytophagaceae;g__Flectobacillus	0	0	0	0	0	0	0	0	0	0	0	0	0	0	0	0	0	0	1.81884e-05	0	0	0	0	0	0	0	0	0	0	0	0	0	0	0	0.00396964	0.00342313
k__Bacteria;p__Bacteroidetes;c__Cytophagia;o__Cytophagales;f__Cytophagaceae;g__Leadbetterella	0	0	0	0	3.08842e-05	0	0	0	0	0	0	1.20792e-05	0	0	5.39743e-05	9.38086e-05	0	0	0	0	0	0	0	0	0	0	0	0	0	0	0	0	0.00290894	0.00323587	0.00268535	0.00261605
k__Bacteria;p__Bacteroidetes;c__Cytophagia;o__Cytophagales;f__Cytophagaceae;g__Runella	0	0	0	0	0	0	0	0	0	0	0	0	0	0	0	0	0	0	0	0	0	0	1.93757e-05	0	0	0	0	0	0	0	0	0	0.000101475	2.9152e-05	0.000443666	0.000361795
k__Bacteria;p__Bacteroidetes;c__Cytophagia;o__Cytophagales;f__[Amoebophilaceae];g__Candidatus Amoebophilus	0	0	0	0	0	0	0	0	0	0	0	0	0	0	0	0	0	0	0	0	0	0	0	0	0	0	0	3.57705e-05	0	0	0	2.44039e-05	0	0	0	0
k__Bacteria;p__Bacteroidetes;c__Cytophagia;o__Cytophagales;f__[Amoebophilaceae];g__Candidatus Cardinium	0	0	0	0	0	0	0	0	0	0	0	0	0	0	0	4.69043e-05	1.57906e-05	0	1.81884e-05	0	0	7.42181e-05	1.93757e-05	2.75547e-05	8.46496e-05	1.59286e-05	0	0	0	0	0	0	0.0001353	0	0	0
k__Bacteria;p__Bacteroidetes;c__Flavobacteriia;o__Flavobacteriales;f__Cryomorphaceae;g__	0	1.72816e-05	0	0	0	0	0	0	0	1.52367e-05	0	0	0	0	3.59829e-05	0	0	0	3.63769e-05	0	0	0.000118749	7.75029e-05	0	3.38599e-05	3.18573e-05	0	0	0	0	0	0	0.0143079	0.0178993	0.00382954	0.00320049
k__Bacteria;p__Bacteroidetes;c__Flavobacteriia;o__Flavobacteriales;f__Cryomorphaceae;g__Fluviicola	0	0	0	0	0	0	0	0	0	0	0	0	0	0	1.79914e-05	0	0	0	0	0	0	2.96872e-05	3.87514e-05	1.37773e-05	1.69299e-05	0	0	0	0	0	0	0	0.00243539	0.00422704	0.00488033	0.00506512
k__Bacteria;p__Bacteroidetes;c__Flavobacteriia;o__Flavobacteriales;f__Flavobacteriaceae;g__	0	0	0	0	0	0	0	0	0	0	0	0	0	0	0	0	0	0	0	0	0	0	1.93757e-05	0	0	1.59286e-05	0	0	0	0	0	0	6.76498e-05	2.9152e-05	0.000186807	0.000250473
k__Bacteria;p__Bacteroidetes;c__Flavobacteriia;o__Flavobacteriales;f__Flavobacteriaceae;g__Flavobacterium	0	0	0	0	1.54421e-05	0	0	0	0	0	0	0	0	0	0.000269872	0.000218887	0	2.02741e-05	1.81884e-05	0	0	0.000356247	0.000251884	8.2664e-05	5.07898e-05	0	0	0	0	0	0	0	0.0392707	0.0464099	0.0373614	0.0266336
k__Bacteria;p__Bacteroidetes;c__Flavobacteriia;o__Flavobacteriales;f__[Weeksellaceae];g__	0	0	0	0	0	0	0	0	0	0	0	0	0	0	0	0	0	0	0	0	0	0	0	0	0	0	0	0	0	0	0	0	0	0	4.67017e-05	8.3491e-05
k__Bacteria;p__Bacteroidetes;c__Flavobacteriia;o__Flavobacteriales;f__[Weeksellaceae];g__Chryseobacterium	0	1.72816e-05	0	0	0	0	0	0	0	0	0	0	0	0	3.59829e-05	9.38086e-05	1.57906e-05	0	0	0	0	0.000133593	9.68786e-05	0	6.77197e-05	0	0	0	0	0	0	0	0.00165742	0.00294435	2.33508e-05	5.56607e-05
k__Bacteria;p__Bacteroidetes;c__Flavobacteriia;o__Flavobacteriales;f__[Weeksellaceae];g__Cloacibacterium	0	0	0	0	0	0	0	0	0	0	0	0	0	0	0	1.56348e-05	0	0	0	0	0	0	0	0	0	0	0	0	0	0	0	0	0	2.9152e-05	0.00366608	0.00626183
k__Bacteria;p__Bacteroidetes;c__Sphingobacteriia;o__Sphingobacteriales;f__;g__	0	0	0	0	0	0	0	0	0	0	0	0	0	0	1.79914e-05	3.12695e-05	0	0	0	0	0	0	0	0	0	0	0	0	0	0	0	0	0.00470166	0.00583039	0.00765908	0.0071524
k__Bacteria;p__Bacteroidetes;c__Sphingobacteriia;o__Sphingobacteriales;f__Sphingobacteriaceae;g__	0	0	0	0	0	0	0	0	0	0	0	0	0	0	0	0	0	0	0	0	0	0	0	0	0	0	0	0	0	0	0	0	0	2.9152e-05	0.000140105	2.78303e-05
k__Bacteria;p__Bacteroidetes;c__Sphingobacteriia;o__Sphingobacteriales;f__Sphingobacteriaceae;g__Sphingobacterium	0	0	0	0	0	0	0	0	0	0	0	0	0	0	0	0	0	0	0	0	0	0	0	0	0	0	0	0	0	0	0	0	0	5.83039e-05	4.67017e-05	0
k__Bacteria;p__Bacteroidetes;c__VC2_1_Bac22;o__;f__;g__	0	0	0	0	0	0	0	0	0	0	0	0	0	0	0	0	0	0	0	0	0	0	0	0	0	0	0	0	0	0	0	0	0.000541199	0.000320672	0.00130765	0.00150284
k__Bacteria;p__Bacteroidetes;c__[Rhodothermi];o__[Rhodothermales];f__Rhodothermaceae;g__	0	0	1.20576e-05	1.56504e-05	0	8.86577e-05	0.000173425	0	0	0	3.34504e-05	1.20792e-05	0	0	0	0	0	0	0	8.09242e-05	6.61843e-05	0	0	0	0	0	0	0.000196738	0.000442862	0.000288074	0.000125417	0.000195231	0	0	0	0
k__Bacteria;p__Bacteroidetes;c__[Rhodothermi];o__[Rhodothermales];f__Rhodothermaceae;g__Rhodothermus	0	0	0	0	0	2.95526e-05	2.89042e-05	0	0	0	0	0	0	0	0	0	0	0	0	0	0	0	0	0	0	0	0	0	0	0	0	0	0	0	0	0
k__Bacteria;p__Bacteroidetes;c__[Rhodothermi];o__[Rhodothermales];f__Rhodothermaceae;g__Rubricoccus	0	0	1.20576e-05	0	0	0	8.67127e-05	0	0	0	0	0	0	0	0	0	0	0	0	2.0231e-05	0	0	0	0	0	0	0	0	0.000166073	0.000168043	0	0	0	0	0	0
k__Bacteria;p__Bacteroidetes;c__[Saprospirae];o__[Saprospirales];f__;g__	0	0	0	0	0	0	0	0	0	3.04734e-05	0	0	0	0	0	1.56348e-05	0	0	0	0	0	0	0	1.37773e-05	0	0	0	0	0	0	0	0	0.000236774	0.000233216	0.00198482	0.00180897
k__Bacteria;p__Bacteroidetes;c__[Saprospirae];o__[Saprospirales];f__Chitinophagaceae;g__	1.17074e-05	0	0	0	0	2.95526e-05	0	0	0	0	0	0	0	0	0.000215897	9.38086e-05	1.57906e-05	0	1.81884e-05	0	2.20614e-05	0.000252342	0.000368139	6.88867e-05	8.46496e-05	3.18573e-05	2.23584e-05	0	0	0	0	0	0.0132255	0.0141387	0.0107647	0.0103529
k__Bacteria;p__Bacteroidetes;c__[Saprospirae];o__[Saprospirales];f__Chitinophagaceae;g__Flavihumibacter	0	0	1.20576e-05	0	0	0	0	0	0	0	0	0	0	0	0	0	0	0	0	0	0	0	0	0	0	0	0	0	0	0	0	0	0.000169125	0.00014576	7.00525e-05	8.3491e-05
k__Bacteria;p__Bacteroidetes;c__[Saprospirae];o__[Saprospirales];f__Chitinophagaceae;g__Sediminibacterium	0	0	0	0	0	0	0	0	0	0	0	0	0	0	0	0	0	0	0	0	0	0	0	0	0	0	0	0	0	0	0	0	0.000676498	0.000495583	0.000443666	0.000723589
k__Bacteria;p__Bacteroidetes;c__[Saprospirae];o__[Saprospirales];f__Saprospiraceae;g__	1.17074e-05	1.72816e-05	0	1.56504e-05	0	0	0	0	0	1.52367e-05	0	3.62376e-05	0	0	0	4.69043e-05	0	0	0	0	0	2.96872e-05	3.87514e-05	0	1.69299e-05	0	0	0	0	0	0	0	0.00280747	0.00253622	0.00530064	0.00615051
k__Bacteria;p__Bacteroidetes;c__[Saprospirae];o__[Saprospirales];f__Saprospiraceae;g__Saprospira	0	0	0	0	0	0	0	0	0	0	0	0	0	0	0	0	0	0	0	0	0	0	1.93757e-05	0	0	0	0	0	0	0	0	0	0.000879448	0.00166166	0.000140105	0.000111321
k__Bacteria;p__Chlamydiae;c__Chlamydiia;o__Chlamydiales;f__;g__	0	0	0	0	0	0	0	0	1.76703e-05	0	0	0	0	0	0	0	0	0	0	0	0	0	0	0	0	0	0	0	0	0	0	0	0.000101475	0	0	0
k__Bacteria;p__Chlamydiae;c__Chlamydiia;o__Chlamydiales;f__Chlamydiaceae;g__	0	0	0	0	3.08842e-05	0	0	0	0	0	0	0	0	0	0	0	0	0	0	0	0	0	0	0	0	0	2.23584e-05	1.78852e-05	0	0	0	0	0	0	0	0
k__Bacteria;p__Chlamydiae;c__Chlamydiia;o__Chlamydiales;f__Parachlamydiaceae;Other	0	0	0	0	0	0	0	0	0	0	0	0	0	0	3.59829e-05	1.56348e-05	0	0	0	0	0	0.000103905	0.000174381	0	1.69299e-05	0	0	0	0	4.80123e-05	0	0	0	5.83039e-05	4.67017e-05	0
k__Bacteria;p__Chlamydiae;c__Chlamydiia;o__Chlamydiales;f__Parachlamydiaceae;g__	0	0	0	0	0	0	0	0	0	0	0	0	0	0	0	1.56348e-05	0	0	0	0	0	1.48436e-05	0	0	0	0	0	0	0	0	0	0	0	0	0	0
k__Bacteria;p__Chlamydiae;c__Chlamydiia;o__Chlamydiales;f__Rhabdochlamydiaceae;g__Candidatus Rhabdochlamydia	0	0	0	0	0	0	0	0	0	0	0	0	0	0	0	0	0	0	0	0	0	0	0	0	0	0	0	0	0	0	0	0	0	5.83039e-05	4.67017e-05	5.56607e-05
k__Bacteria;p__Chlorobi;c__Ignavibacteria;o__Ignavibacteriales;f__Ignavibacteriaceae;g__	0	0	0	0	0	0	0.000115617	0	0	0	0	0	0	0	0	0	0	0	0	0	0	0	0	0	0	0	0	0	0	0	0	0	0	0	0	0
k__Bacteria;p__Chlorobi;c__OPB56;o__;f__;g__	0	0	0	0	0	0	0	0	0	0	0	0	0	0	0	0	0	0	0	0	0	0	0	0	0	0	0	0	0	0	0	0	0.000980923	0.00160336	0.000396964	0.000473116
k__Bacteria;p__Chloroflexi;Other;Other;Other;Other	0	0	0	0	0	0	0	0	0	0	0	0	0	0	0	0	0	0	0	0	0	0	0	0	0	0	0	0	1.84526e-05	0	0	2.44039e-05	0	0	0	0
k__Bacteria;p__Chloroflexi;c__;o__;f__;g__	0	0	0	0	0	0	5.78085e-05	0	0	0	0	0	0	0	0	0	0	0	0	4.04621e-05	4.41228e-05	0	0	0	0	0	2.23584e-05	1.78852e-05	9.22628e-05	0	0	2.44039e-05	0	0	0	0
k__Bacteria;p__Chloroflexi;c__Anaerolineae;o__;f__;g__	0	0	0	0	0	0.000177315	0.000173425	0	0	0	0	0	0	0	0	0	0	0	0	0	0	0	0	0	0	0	0	0	0.000129168	7.20184e-05	0	0	0	0	0	0
k__Bacteria;p__Chloroflexi;c__Anaerolineae;o__Anaerolineales;f__Anaerolinaceae;g__	0	0	0	0	0	0	0.000144521	0	0	0	0	0	0	0	1.79914e-05	0	0	0	0	0	0	1.48436e-05	0	0	0	0	0	0	0	0	0	0	0	0	0	0
k__Bacteria;p__Chloroflexi;c__Anaerolineae;o__Anaerolineales;f__Anaerolinaceae;g__Anaerolinea	0	0	0	0	0	0	0	0	0	0	0	0	0	0	0	0	0	0	0	0	0	0	0	0	0	0	0	1.78852e-05	1.84526e-05	0	0	2.44039e-05	0	0	0	0
k__Bacteria;p__Chloroflexi;c__Anaerolineae;o__Anaerolineales;f__Anaerolinaceae;g__SHD-231	0	0	0	0	0	0.000620604	0.000809319	0	0	0	0	0	0	0	0	0	0	0	0	0.000182079	4.41228e-05	0	0	0	0	0	6.70751e-05	1.78852e-05	0.000221431	0.00031208	2.50834e-05	9.76157e-05	0	0	0	0
k__Bacteria;p__Chloroflexi;c__Anaerolineae;o__Anaerolineales;f__Anaerolinaceae;g__T78	0	0	0	0	0	0.000325078	0.000520276	0	0	1.52367e-05	1.67252e-05	0	0	0	0	0	0	0	0	0	0	0	0	0	0	0	0	3.57705e-05	0	4.80123e-05	0	0	0	0	0	0
k__Bacteria;p__Chloroflexi;c__Anaerolineae;o__Anaerolineales;f__Anaerolinaceae;g__WCHB1-05	0	0	0	0	0	2.95526e-05	0.000115617	0	0	0	0	0	0	0	0	0	0	0	0	0	0	0	0	0	0	0	0	0	0	0	0	0	0	0	0	0
k__Bacteria;p__Chloroflexi;c__Anaerolineae;o__Ardenscatenales;f__Ardenscatenaceae;g__Ardenscatena	0	0	0	0	0	2.95526e-05	0	0	0	0	0	0	0	0	0	0	0	0	0	0	2.20614e-05	0	0	0	0	0	6.70751e-05	0	7.38103e-05	7.20184e-05	2.50834e-05	7.32118e-05	0	0	0	0
k__Bacteria;p__Chloroflexi;c__Anaerolineae;o__CFB-26;f__;g__	0	0	0	0	0	0.00198002	0.00196549	0	0	1.52367e-05	1.67252e-05	0	0	0	3.59829e-05	0	0	2.02741e-05	5.45653e-05	0.000283235	0.000375044	0	0	0	0	0	0.000469526	0.000482902	0.00271253	0.00302477	0.000451501	0.000366059	0	0	0	0
k__Bacteria;p__Chloroflexi;c__Anaerolineae;o__Caldilineales;f__Caldilineaceae;g__	0	0	0	0	0	0.00011821	0.00020233	0	0	0	0	0	0	0	0	0	0	0	0	2.0231e-05	4.41228e-05	4.45309e-05	0	0	0	0	4.47167e-05	0	0.000479767	0.000432111	5.01668e-05	9.76157e-05	0.000101475	2.9152e-05	0	5.56607e-05
k__Bacteria;p__Chloroflexi;c__Anaerolineae;o__Caldilineales;f__Caldilineaceae;g__Caldilinea	0	0	0	0	0	0	0	0	0	0	0	0	0	0	0	0	0	0	0	0	0	1.48436e-05	5.81271e-05	0	0	0	0	0	0	0	0	0	3.38249e-05	2.9152e-05	0	2.78303e-05
k__Bacteria;p__Chloroflexi;c__Anaerolineae;o__GCA004;f__;g__	0	0	0	0	0	0.000620604	0.000722606	0	0	0	0	0	0	0	0	0	0	0	0	0.000182079	0.000110307	0	0	1.37773e-05	0	0	0.00013415	0.000143082	0.000239883	0.000216055	0.000250834	0.000146424	0	0	0	0
k__Bacteria;p__Chloroflexi;c__Anaerolineae;o__OPB11;f__;g__	0	0	0	0	0	0	5.78085e-05	0	0	3.04734e-05	0	0	0	0	0	0	0	0	0	0	0	0	0	0	0	0	0	0	0	2.40061e-05	0	0	0	0	0	0
k__Bacteria;p__Chloroflexi;c__Anaerolineae;o__SBR1031;f__A4b;g__	0	0	0	0	0	5.91051e-05	5.78085e-05	0	0	1.52367e-05	0	0	0	0	7.19657e-05	0	0	0	0	0	0	0	0	0	0	0	0	0	7.38103e-05	9.60246e-05	0	0	3.38249e-05	0	0.000443666	0.00111321
k__Bacteria;p__Chloroflexi;c__Anaerolineae;o__SBR1031;f__SHA-31;g__	0	0	0	1.56504e-05	0	0.000147763	5.78085e-05	0	0	0	0	0	0	0	0	0	0	0	0	2.0231e-05	4.41228e-05	0	0	0	0	0	0	0	0.000424409	0.000408104	0	0	0	0	0	0
k__Bacteria;p__Chloroflexi;c__Anaerolineae;o__SHA-20;f__;g__	0	0	0	0	0	2.95526e-05	0.000144521	0	0	0	0	0	0	0	0	0	0	2.02741e-05	0	0	0	0	0	0	0	0	2.23584e-05	0	0	2.40061e-05	0	4.88079e-05	0	0	0	0
k__Bacteria;p__Chloroflexi;c__Anaerolineae;o__SJA-15;f__;g__	0	0	0	0	0	0.00011821	0.000115617	0	0	0	0	0	0	0	0	0	0	0	0	0	0	0	0	0	0	0	0	0	1.84526e-05	0	0	0	6.76498e-05	0	0	0
k__Bacteria;p__Chloroflexi;c__Anaerolineae;o__WCHB1-50;f__;g__	0	0	0	0	0	2.95526e-05	8.67127e-05	0	0	0	0	0	0	0	0	0	0	0	0	0	0	0	5.81271e-05	0	1.69299e-05	0	0	0	3.69051e-05	0	0	0	3.38249e-05	2.9152e-05	0.000467017	0.000667928
k__Bacteria;p__Chloroflexi;c__Chloroflexi;o__Chloroflexales;f__Chloroflexaceae;Other	0	0	0	0	0	0	0	0	0	0	0	0	0	0	0	0	0	0	0	0	0	1.48436e-05	0	0	0	0	0	0	0	0	0	0	3.38249e-05	0	0.000210158	0.000556607
k__Bacteria;p__Chloroflexi;c__Chloroflexi;o__Chloroflexales;f__Chloroflexaceae;g__Chloronema	0	0	0	0	0	0	0	0	0	0	0	0	0	0	0	0	0	0	0	2.0231e-05	0	0	0	0	0	0	0	0	3.69051e-05	2.40061e-05	0	0	0	0	0.000326912	0.000250473
k__Bacteria;p__Chloroflexi;c__Chloroflexi;o__Chloroflexales;f__Oscillochloridaceae;g__Oscillochloris	0	0	0	0	0	0	0	0	0	0	0	0	0	0	0	0	0	0	0	0	0	0	0	0	0	0	0	0	0	0	0	0	0.000101475	0	2.33508e-05	8.3491e-05
k__Bacteria;p__Chloroflexi;c__Ellin6529;o__;f__;g__	0	0	0	0	0	5.91051e-05	2.89042e-05	0	0	0	0	0	0	0	0.000179914	0	3.15811e-05	0	0	0	2.20614e-05	0.00016328	0.000116254	1.37773e-05	0	0	0	3.57705e-05	0	0	5.01668e-05	2.44039e-05	3.38249e-05	2.9152e-05	0.000163456	0.000333964
k__Bacteria;p__Chloroflexi;c__Gitt-GS-136;o__;f__;g__	0	0	0	0	0	0	0	0	0	0	0	0	0	0	0	0	0	0	0	0	0	0	0	0	0	0	0	0	1.84526e-05	4.80123e-05	2.50834e-05	4.88079e-05	0	0	0	0
k__Bacteria;p__Chloroflexi;c__S085;o__;f__;g__	0	0	0	0	0	5.91051e-05	0	0	0	0	0	0	0	0	0	0	0	0	0	0	0	0	0	0	0	0	6.70751e-05	1.78852e-05	3.69051e-05	0	0	0	0	0	0	0
k__Bacteria;p__Chloroflexi;c__SAR202;o__;f__;g__	0	0	0	0	1.54421e-05	0.00011821	8.67127e-05	0	0	0	0	0	0	0	0	0	0	0	0	0	2.20614e-05	0	0	0	0	0	0	8.94262e-05	7.38103e-05	9.60246e-05	0.000100334	0.000170828	0	0	0	0
k__Bacteria;p__Chloroflexi;c__TK10;o__;f__;g__	0	0	0	0	0	0	2.89042e-05	0	0	1.52367e-05	0	0	0	0	0	0	0	0	0	0	0	0	0	0	0	0	0	0	0	0	0	0	0	0	0	0
k__Bacteria;p__Chloroflexi;c__TK10;o__AKYG885;f__Dolo_23;g__	0	0	0	0	0	0	0	0	0	0	0	0	0	0	0	0	0	0	1.81884e-05	0	0	0	0	0	0	0	0	0	0	0	0	2.44039e-05	0	0	0	0
k__Bacteria;p__Chloroflexi;c__TK17;o__mle1-48;f__;g__	0	0	1.20576e-05	0	4.63263e-05	0.000147763	0.000144521	0	0	0	0	0	0	0	0	0	6.31622e-05	0	3.63769e-05	0.000101155	0.00015443	0	0	0	0	1.59286e-05	0	5.36557e-05	0.000369051	0.000168043	0.000501668	0.000414867	0	0	0	0
k__Bacteria;p__Chloroflexi;c__Thermomicrobia;Other;Other;Other	0	0	0	0	0	0	0	0	0	1.52367e-05	1.67252e-05	0	0	0	0	0	0	0	0	0	0	0	0	0	0	0	0	0	0	0	0	0	0	0	0	0
k__Bacteria;p__Chloroflexi;c__Thermomicrobia;o__AKYG1722;f__;g__	0	0	2.41153e-05	4.69513e-05	3.08842e-05	0.000206868	0.000404659	0	0	0	0	0	0	0	0	0	3.15811e-05	0	0	0.000101155	0.000176491	0	0	0	0	3.18573e-05	8.94334e-05	0.000178852	0.00118096	0.000864221	0.000401334	0.000317251	0	0	0	0
k__Bacteria;p__Chloroflexi;c__Thermomicrobia;o__JG30-KF-CM45;f__;g__	0	0	3.61729e-05	1.56504e-05	0.000123537	0.00147763	0.00124288	0	0	0	0	0	3.06054e-05	0	0	0	6.31622e-05	6.08223e-05	7.27537e-05	0.00115317	0.00114719	1.48436e-05	0	6.88867e-05	0.000203159	0.000159286	0.00111792	0.00166333	0.00142085	0.00208853	0.00230767	0.00331894	0	0	0	0
k__Bacteria;p__Chloroflexi;c__Thermomicrobia;o__Sphaerobacterales;f__;g__	0	0	0.000566709	0.000845123	0.00103462	0.0130327	0.0109258	0	0	0.000121894	0.000133802	2.41584e-05	3.06054e-05	0	0	0	0.00028423	0.000486579	0.000909422	0.00807218	0.00739058	0	0	0.000909304	0.00103273	0.000684932	0.00968117	0.00904994	0.0126585	0.0105867	0.0158025	0.0215975	3.38249e-05	0	0	0
k__Bacteria;p__Cyanobacteria;c__;o__;f__;g__	0	0	0	0	0	0	0	0	0	0	0	0	0	0	0	0	0	0	0	0	0	0.000178123	0.000329387	4.1332e-05	0	0	0	0	0	0	0	0	0.00230009	0.0029152	0.00130765	0.00158633
k__Bacteria;p__Cyanobacteria;c__4C0d-2;o__MLE1-12;f__;g__	0	0	0	0	0	0	0	0	0	0	0	0	0	0	0	0	0	0	0	0	0	0	0	0	0	0	0	0	0	0	0	0	0	0	0.00028021	0.000417455
k__Bacteria;p__Cyanobacteria;c__4C0d-2;o__SM1D11;f__;g__	0	0	2.41153e-05	0	0	0	2.89042e-05	0	0	0	0	0	0	0	0	0	0	0	0	0	0	0	0	0	0	0	0	0	1.84526e-05	2.40061e-05	0	2.44039e-05	0	0	0	0
k__Bacteria;p__Cyanobacteria;c__4C0d-2;o__SM2F09;f__;g__	0	0	0	0	0	0	0	0	0	0	0	0	0	0	0	0	0	0	0	0	0	0	0	0	0	0	0	0	0	0	0	0	0.000101475	5.83039e-05	2.33508e-05	0
k__Bacteria;p__Cyanobacteria;c__4C0d-2;o__YS2;f__;g__	0	0	1.20576e-05	0	0	0.00198002	0.00352632	0	3.53407e-05	0.00013713	3.34504e-05	1.20792e-05	0	0	0	0	0	0	0	2.0231e-05	2.20614e-05	0	0	0	0	1.59286e-05	0	1.78852e-05	3.69051e-05	4.80123e-05	0	0	3.38249e-05	2.9152e-05	0	0
k__Bacteria;p__Cyanobacteria;c__ML635J-21;o__;f__;g__	0	0	0	0	0	0	0	0	0	0	0	0	0	0	0	0	0	0	0	4.04621e-05	0	0	0	0	0	0	0	0	0	0	0	2.44039e-05	0	5.83039e-05	0	0
k__Bacteria;p__Cyanobacteria;c__Nostocophycideae;Other;Other;Other	0	0	0	0	0	0	0	0	0	0	0	0	0	0	0	0	0	0	0	0	0	8.90617e-05	0.000193757	0	0	0	0	0	0	0	0	0	3.38249e-05	8.74559e-05	0	2.78303e-05
k__Bacteria;p__Cyanobacteria;c__Nostocophycideae;o__Nostocales;Other;Other	0	0	0	0	0	0	0	0	0	0	0	0	0	0	0	0	0	0	0	0	0	1.48436e-05	0	0	0	0	0	0	0	0	0	0	0.000473549	0.00014576	2.33508e-05	0.000166982
k__Bacteria;p__Cyanobacteria;c__Nostocophycideae;o__Nostocales;f__Nostocaceae;Other	0	0	0	0	0	0	0	0	0	0	0	0	0	0	5.39743e-05	6.25391e-05	0	0	0	0	0	0.00210779	0.00370076	2.75547e-05	8.46496e-05	1.59286e-05	0	0	0	2.40061e-05	0	0	0.0236098	0.0168207	0.00380619	0.00601135
k__Bacteria;p__Cyanobacteria;c__Nostocophycideae;o__Nostocales;f__Nostocaceae;g__	0	0	0	0	0	0	0	0	0	0	0	0	0	0	0	0	0	0	0	0	0	1.48436e-05	1.93757e-05	0	0	0	0	0	0	0	0	0	0.000710323	0.000466432	2.33508e-05	0.000139152
k__Bacteria;p__Cyanobacteria;c__Nostocophycideae;o__Nostocales;f__Nostocaceae;g__Anabaena	2.34148e-05	5.18448e-05	4.82305e-05	4.69513e-05	1.54421e-05	0	0	0	1.76703e-05	0	0	0	0	0	0.000341837	0.000343965	1.57906e-05	0.000121645	3.63769e-05	0	6.61843e-05	0.0192522	0.0138149	0.000606203	0.000626407	0.000398216	4.47167e-05	1.78852e-05	5.53577e-05	2.40061e-05	0.000125417	0.000292847	0.142403	0.103285	0.0127262	0.0230992
k__Bacteria;p__Cyanobacteria;c__Nostocophycideae;o__Nostocales;f__Nostocaceae;g__Dolichospermum	0	0	0	0	0	0	0	0	0	0	0	0	0	0	0	0	0	0	0	0	0	0	0	0	0	0	0	0	0	0	0	0	0.000101475	2.9152e-05	0	0
k__Bacteria;p__Cyanobacteria;c__Nostocophycideae;o__Stigonematales;f__Rivulariaceae;Other	0	0	0	0	0	0	0	0	0	0	0	0	0	0	0	0	0	0	0	0	0	0	0	0	0	0	0	0	0	0	0	0	0.00287512	0.00171997	0.000303561	0.000640098
k__Bacteria;p__Cyanobacteria;c__Nostocophycideae;o__Stigonematales;f__Rivulariaceae;g__	0	0	0	0	0	0	0	0	0	0	0	0	0	0	0	0	0	0	0	0	0	0	0	0	0	0	0	0	0	0	0	0	6.76498e-05	0	0	0
k__Bacteria;p__Cyanobacteria;c__Nostocophycideae;o__Stigonematales;f__Rivulariaceae;g__Calothrix	0	0	0	0	0	0	0	0	0	0	0	0	0	0	0	0	0	0	0	0	0	0.00100937	0.000155006	0	0	0	0	0	0	0	0	0	0	0	0	0
k__Bacteria;p__Cyanobacteria;c__Oscillatoriophycideae;o__Chroococcales;f__Xenococcaceae;g__	0	0	0	0	0	0	0	0	0	0	0	0	0	0	0	0	0	0	0	0	0	0	0	0	0	0	0	0	0	0	0	0	0.0001353	0.000116608	0	0
k__Bacteria;p__Cyanobacteria;c__Oscillatoriophycideae;o__Oscillatoriales;f__Phormidiaceae;g__Planktothrix	0	0	0	0	1.54421e-05	0	0	0	0	0	0	0	0	0	7.19657e-05	0	0	0	0	0	0	0.00501714	0.0027126	0.00108841	0.000372458	9.55718e-05	0	1.78852e-05	0	0	0	0	0.000710323	0.00239046	7.00525e-05	2.78303e-05
k__Bacteria;p__Cyanobacteria;c__Synechococcophycideae;o__Pseudanabaenales;f__;g__	0	0	0	0	0	0	0	0	0	0	0	0	0	0	1.79914e-05	6.25391e-05	0	0	0	0	0	0.000727337	0.000329387	6.88867e-05	6.77197e-05	6.37146e-05	0	0	0	0	0	0	0.000236774	0.00014576	0	0
k__Bacteria;p__Cyanobacteria;c__Synechococcophycideae;o__Pseudanabaenales;f__Pseudanabaenaceae;g__Leptolyngbya	0	0	0	0	0	0	0	0	0	0	0	0	0	0	0	0	0	0	0	0	0	0.000430465	0.000116254	0	0	0	0	0	0	0	0	0	0.000169125	0.000174912	2.33508e-05	2.78303e-05
k__Bacteria;p__Cyanobacteria;c__Synechococcophycideae;o__Pseudanabaenales;f__Pseudanabaenaceae;g__Pseudanabaena	0	0	0	0	0	0	0	0	0	0	0	0	0	0	0	0	0	0	0	0	0	4.45309e-05	0	0	0	0	0	0	0	0	0	0	0.000575024	0.000524735	2.33508e-05	0
k__Bacteria;p__Cyanobacteria;c__Synechococcophycideae;o__Synechococcales;f__Synechococcaceae;g__Synechococcus	0	0	2.41153e-05	1.56504e-05	0	0	0	0	0	0	0	0	0	0	0.000611709	0.000750469	4.73717e-05	2.02741e-05	7.27537e-05	0	0	0.00142499	0.000910659	0.000234215	0.000135439	6.37146e-05	0	0	0	0	0	0	3.38249e-05	2.9152e-05	0	0
k__Bacteria;p__Elusimicrobia;c__Elusimicrobia;o__Elusimicrobiales;f__Elusimicrobiaceae;g__	0	0	0	0	0	0.000236421	0.000231234	0	0	0	0	0	0	0	0	0	0	0	0	0	0	0	0	0	0	0	0	0	0.000276789	7.20184e-05	0	0	0	0	0	0
k__Bacteria;p__Elusimicrobia;c__Endomicrobia;o__;f__;g__	0	0	1.20576e-05	0	0	2.95526e-05	8.67127e-05	0	0	0	0	0	0	0	0	0	0	0	0	0	0	0	0	0	0	0	0	0	9.22628e-05	2.40061e-05	0	0	0	0	0	0
k__Bacteria;p__Fibrobacteres;c__;o__;f__;g__	0	0	0	0	0	0	0	0	0	0	0	0	0	0	0	0	0	0	0	0	0	0	0	0	0	0	0	0	0	0	0	0	0.000845623	0.000524735	2.33508e-05	2.78303e-05
k__Bacteria;p__Fibrobacteres;c__Fibrobacteria;o__Fibrobacterales;f__Fibrobacteraceae;g__	0	0	0	0	0	0	0	0	0	0	0	0	0	0	0	0	0	0	0	0	0	0	0	0	0	0	0	0	0	0	0	0	0	0	0	5.56607e-05
k__Bacteria;p__Fibrobacteres;c__Fibrobacteria;o__Fibrobacterales;f__Fibrobacteraceae;g__Fibrobacter	0	0	0	0	0	2.95526e-05	8.67127e-05	0	0	0	0	0	0	0	0	0	0	0	0	0	0	0	0	0	0	0	0	0	9.22628e-05	9.60246e-05	0	0	0	0	0	0
k__Bacteria;p__Fibrobacteres;c__TG3;o__TG3-1;f__TSCOR003-O20;g__	0	0	0	0	0	0	0	0	0	0	0	0	0	0	0	0	0	0	0	2.0231e-05	2.20614e-05	0	0	0	0	0	0	3.57705e-05	0	2.40061e-05	0	2.44039e-05	0	0	0	0
k__Bacteria;p__Firmicutes;Other;Other;Other;Other	0	0	0	0	0	0	8.67127e-05	0	0	0	3.34504e-05	3.62376e-05	0.000459081	0.000405122	1.79914e-05	0	0	0	0	4.04621e-05	6.61843e-05	0	0	0.00020666	0.000135439	0.000127429	6.70751e-05	3.57705e-05	0	0	2.50834e-05	9.76157e-05	0	0	0	0
k__Bacteria;p__Firmicutes;c__Bacilli;Other;Other;Other	0	0	0	0	0	0	0	0	0	0	0	0	0	0	0	0	0	0	0	2.0231e-05	8.82457e-05	0	0	0	0	0	2.23584e-05	3.57705e-05	0	0	0	2.44039e-05	0	0	0	0
k__Bacteria;p__Firmicutes;c__Bacilli;o__Bacillales;Other;Other	1.17074e-05	0	1.20576e-05	0	0	0.000354631	0.000231234	0	0	0.000121894	0.000267603	0.000217425	0.000306054	0.000434059	0	1.56348e-05	7.89528e-05	0.000101371	0.000109131	0.00940743	0.00930992	0	0.00013563	0.000964413	0.000677197	9.55718e-05	0.0153826	0.0189941	0.000166073	0.000168043	0.0518474	0.0286746	0	0	2.33508e-05	5.56607e-05
k__Bacteria;p__Firmicutes;c__Bacilli;o__Bacillales;f__;g__	0	0	0.00025321	0.000328659	0.00050959	0.00889532	0.00702373	0	1.76703e-05	0.00326065	0.0041144	0.00545979	0.00524882	0.0097808	0.00134936	0.000109443	0.00129483	0.00139891	0.00152783	0.0609966	0.0636693	0.000178123	0.0415997	0.00613091	0.0076354	0.00433259	0.064012	0.0684111	0.00400421	0.00458517	0.147741	0.153623	0	0	9.34034e-05	5.56607e-05
k__Bacteria;p__Firmicutes;c__Bacilli;o__Bacillales;f__Alicyclobacillaceae;g__	0	0	0	0	0	2.95526e-05	0	0	0	0	0	0	0	7.23432e-05	0	0	0	0	0	0	2.20614e-05	0	0	0	0	0	0	0	0	0	0	2.44039e-05	0	0	0	0
k__Bacteria;p__Firmicutes;c__Bacilli;o__Bacillales;f__Alicyclobacillaceae;g__Alicyclobacillus	0	0	0	0	0	0	2.89042e-05	3.17935e-05	0	0	0	0	1.53027e-05	0	0	0	0	0	0	2.0231e-05	0	0	0	0	0	0	0	0	0	0	2.50834e-05	7.32118e-05	0	0	0	0.000361795
k__Bacteria;p__Firmicutes;c__Bacilli;o__Bacillales;f__Alicyclobacillaceae;g__Kyrpidia	0	0	0	0	0	0	0	0	0	0.000243787	0	0	0.000474383	0.00137452	0	0	0	0	0	0	0	0	0	0	0	0	0	0	0	0	0	0	0	0	0	0
k__Bacteria;p__Firmicutes;c__Bacilli;o__Bacillales;f__Bacillaceae;Other	0	0	2.41153e-05	3.13009e-05	0	0.000325078	0.000260138	0	0	0.00013713	8.3626e-05	4.83168e-05	0.000137724	0.000260436	7.19657e-05	3.12695e-05	0.000521088	0.000486579	0.000418334	0.000930628	0.000904518	0	0	0.000151551	6.77197e-05	6.37146e-05	0.000916693	0.00125197	0.000110715	7.20184e-05	0.00190634	0.0030749	0	0	0	8.3491e-05
k__Bacteria;p__Firmicutes;c__Bacilli;o__Bacillales;f__Bacillaceae;g__	0	0	3.61729e-05	3.13009e-05	4.63263e-05	0.000620604	0.000462468	0.000127174	0.000141363	0.000259024	0.000301054	0.000374455	0.000520291	0.00085365	0.00025188	7.81739e-05	0.000236858	0.000223015	0.00034558	0.00163871	0.00180904	0.000222654	0.000561896	8.2664e-05	0.000152369	6.37146e-05	0.0033314	0.00305838	0.000313694	0.000360092	0.00303509	0.00280645	0.000101475	8.74559e-05	0	0
k__Bacteria;p__Firmicutes;c__Bacilli;o__Bacillales;f__Bacillaceae;g__Anaerobacillus	0	0	1.20576e-05	0	1.54421e-05	0	0	0	0	0	1.67252e-05	0	0	2.89373e-05	0.000395812	0.000109443	0.000110534	6.08223e-05	0.000145507	0.000141617	0.00030886	0	0	1.37773e-05	1.69299e-05	0	0.000201225	0.000321934	1.84526e-05	0	0.000827752	0.000536887	0	0	0	0
k__Bacteria;p__Firmicutes;c__Bacilli;o__Bacillales;f__Bacillaceae;g__Anoxybacillus	0	0	0	0	0	2.95526e-05	2.89042e-05	0	0	0	1.67252e-05	2.41584e-05	3.06054e-05	0.000144686	1.79914e-05	0	0	0	0	6.06931e-05	2.20614e-05	0	1.93757e-05	8.2664e-05	0.000237019	3.18573e-05	0	3.57705e-05	1.84526e-05	0	0.000100334	0.000219635	0	0	0	0
k__Bacteria;p__Firmicutes;c__Bacilli;o__Bacillales;f__Bacillaceae;g__Bacillus	1.17074e-05	0	0.000337614	0.000532115	0.000679453	0.0106094	0.00858456	0.00068356	0.000636132	0.00356539	0.00538552	0.00484376	0.00560078	0.0137307	0.0156705	0.000531582	0.000694784	0.00113535	0.00169152	0.00967044	0.0077215	0.00195936	0.00176319	0.0474629	0.0345878	0.0102262	0.0123865	0.0148269	0.0061078	0.00592952	0.0257607	0.0303585	0.00331484	0.00294435	0.00527729	0.0145553
k__Bacteria;p__Firmicutes;c__Bacilli;o__Bacillales;f__Bacillaceae;g__Geobacillus	0	0	0.000349671	0.000469513	0.000725779	0.00564454	0.00471139	3.17935e-05	0	0.00304734	0.00339522	0.00286277	0.00417763	0.0111409	0.0016732	0.000234522	0.000221068	0.000506853	0.000509276	0.00461268	0.00372838	1.48436e-05	3.87514e-05	0.0013364	0.00160834	0.000525645	0.00518714	0.00577694	0.00378278	0.00379297	0.00935611	0.0141299	0	2.9152e-05	7.00525e-05	0.000250473
k__Bacteria;p__Firmicutes;c__Bacilli;o__Bacillales;f__Bacillaceae;g__Natronobacillus	0	0	0	0	0	0	0	0	0	0	0	0	0	0	0	3.12695e-05	0.100033	0.0766969	0.10793	0.00281211	0.00216202	0	0	0.000151551	0.000321669	0.000175215	0.00833967	0.00770854	1.84526e-05	0	0.00652168	0.00461234	0	0	0	0
k__Bacteria;p__Firmicutes;c__Bacilli;o__Bacillales;f__Bacillaceae;g__Virgibacillus	0	0	0	0	0	2.95526e-05	0	0	0	0	0	1.20792e-05	0	0	0	0	3.15811e-05	0.000121645	3.63769e-05	0.00139594	0.00101483	0	0	9.64413e-05	6.77197e-05	1.59286e-05	0.000514242	0.000357705	0	0	0.000501668	0.000366059	0	0	0	0
k__Bacteria;p__Firmicutes;c__Bacilli;o__Bacillales;f__Paenibacillaceae;Other	0	0	0	1.56504e-05	4.63263e-05	0.000295526	0	3.17935e-05	0	7.61835e-05	1.67252e-05	8.45543e-05	3.06054e-05	0.00010128	0	0	0	0	0	6.06931e-05	0.000220614	0	0	0	0	0	6.70751e-05	8.94262e-05	7.38103e-05	2.40061e-05	0.000100334	0.000463675	0	0	0	0
k__Bacteria;p__Firmicutes;c__Bacilli;o__Bacillales;f__Paenibacillaceae;g__	0	0	7.23458e-05	3.13009e-05	0.000108095	0.00103434	0.000867127	0	0	0.000594231	0.000652283	0.000809306	0.000841648	0.00153368	0	0	7.89528e-05	6.08223e-05	7.27537e-05	0.000627162	0.000860395	0	0	5.51093e-05	8.46496e-05	7.96432e-05	0.000983768	0.000983689	0.00057203	0.000528135	0.00195651	0.00266003	0	0	0	0
k__Bacteria;p__Firmicutes;c__Bacilli;o__Bacillales;f__Paenibacillaceae;g__Ammoniphilus	0	0	2.41153e-05	0	0	0.000354631	0.000404659	0	0	6.09468e-05	0.000200702	0.000169109	9.18161e-05	0.000159155	0	0	0	2.02741e-05	3.63769e-05	0.000222541	0.00015443	0	0	0	3.38599e-05	1.59286e-05	4.47167e-05	0.000125197	0.000147621	9.60246e-05	0.000301001	0.00056129	0	0	0	0
k__Bacteria;p__Firmicutes;c__Bacilli;o__Bacillales;f__Paenibacillaceae;g__Aneurinibacillus	0	0	0	0	0	0	0	0	0	0	0	0	0	0	0	0	0	0	0	2.0231e-05	0	0	0	0	0	0	0	1.78852e-05	0	0	0	7.32118e-05	0	0	0	0
k__Bacteria;p__Firmicutes;c__Bacilli;o__Bacillales;f__Paenibacillaceae;g__Brevibacillus	0	0	0	1.56504e-05	3.08842e-05	0.000354631	0.000260138	0	0	0.000106657	6.69008e-05	0.000169109	0.00016833	0.000390653	0	0	3.15811e-05	0	1.81884e-05	2.0231e-05	0.000110307	0	0	0	5.07898e-05	0	0.00013415	0.000393475	0.000166073	4.80123e-05	0.000627085	0.00080533	0	0	0.000607122	0.00228209
k__Bacteria;p__Firmicutes;c__Bacilli;o__Bacillales;f__Paenibacillaceae;g__Cohnella	0	0	1.20576e-05	3.13009e-05	0	8.86577e-05	2.89042e-05	0	0	3.04734e-05	3.34504e-05	2.41584e-05	1.53027e-05	0.000115749	0	0	0	4.05482e-05	0	0.000101155	4.41228e-05	0	0	0	1.69299e-05	0	4.47167e-05	0.000125197	0.000129168	9.60246e-05	0.000225751	9.76157e-05	0	0	2.33508e-05	0
k__Bacteria;p__Firmicutes;c__Bacilli;o__Bacillales;f__Paenibacillaceae;g__Paenibacillus	0	0	1.20576e-05	1.56504e-05	1.54421e-05	0.000945682	0.000404659	0	0	0.000243787	0.000317779	0.000422772	0.000244843	0.000694495	3.59829e-05	0	0.000157906	0.000385208	0.000181884	0.000546238	0.000242676	1.48436e-05	0	4.1332e-05	0.000406318	4.77859e-05	0.000581317	0.000536557	0.000479767	0.000288074	0.000677252	0.00117139	3.38249e-05	8.74559e-05	7.00525e-05	5.56607e-05
k__Bacteria;p__Firmicutes;c__Bacilli;o__Bacillales;f__Planococcaceae;Other	2.34148e-05	0	2.41153e-05	3.13009e-05	0	0.000325078	0.000115617	0	0	0.00013713	0.000100351	0.000217425	0.000244843	0.000274904	0.000269872	3.12695e-05	3.15811e-05	0	9.09422e-05	0.000748548	0.000728027	0.00167733	0.000833156	6.88867e-05	0.000287809	9.55718e-05	0.00158744	0.00155602	0.000332146	0.000192049	0.00476585	0.00331894	0.000405899	0.000991167	0.000303561	0.000333964
k__Bacteria;p__Firmicutes;c__Bacilli;o__Bacillales;f__Planococcaceae;g__	2.34148e-05	0.000138253	0.000132634	0.000219106	0.000123537	0.00132987	0.00118507	0.00136712	0.000954198	0.000700888	0.00103696	0.000905939	0.0224643	0.00361716	5.39743e-05	1.56348e-05	6.31622e-05	6.08223e-05	0.000109131	0.00145663	0.00132369	0.000282029	0.000329387	0.000344433	0.000406318	0.000270787	0.00344319	0.00268279	0.00131013	0.00132034	0.00504176	0.00427069	0.000372074	0.000262368	0.00803269	0.00445286
k__Bacteria;p__Firmicutes;c__Bacilli;o__Bacillales;f__Planococcaceae;g__Lysinibacillus	2.34148e-05	1.72816e-05	0	4.69513e-05	1.54421e-05	0.00011821	0.000115617	0.00077894	0.00106022	9.14202e-05	0.000234153	0.000314059	6.12107e-05	0.000202561	8.99572e-05	4.69043e-05	3.15811e-05	2.02741e-05	1.81884e-05	0.000263003	0.000573597	0.000801556	0.000716901	0.000234215	0.000135439	7.96432e-05	0.00167688	0.00146659	9.22628e-05	7.20184e-05	0.00393809	0.00195231	0.000101475	0.000378976	0.0102043	0.0158633
k__Bacteria;p__Firmicutes;c__Bacilli;o__Bacillales;f__Planococcaceae;g__Paenisporosarcina	0	0	0	0	0	0	0	0	0	0	0	0	0	0	0	0	0	0	0	0.000161848	0.000132369	0	0	0	1.69299e-05	0	0.000178867	0.000250393	0	0	0.00253342	0.00178149	0	0	2.33508e-05	8.3491e-05
k__Bacteria;p__Firmicutes;c__Bacilli;o__Bacillales;f__Planococcaceae;g__Planomicrobium	0	0	0	0	0	0	0	0	0	0	0	0	0	0	5.39743e-05	0	0	0	3.63769e-05	0.000121386	0.000110307	0	0	0	0	0	4.47167e-05	5.36557e-05	0	0	2.50834e-05	4.88079e-05	0	0	0	0
k__Bacteria;p__Firmicutes;c__Bacilli;o__Bacillales;f__Planococcaceae;g__Rummeliibacillus	0	0	0	3.13009e-05	1.54421e-05	0.000206868	0.000173425	1.58967e-05	0	6.09468e-05	0.000267603	0.000193267	0.000244843	0.000434059	0	1.56348e-05	0	0	0	0.000323697	0.000441228	0	0	2.75547e-05	0	6.37146e-05	0.000670751	0.000447131	0.000221431	0.000336086	0.000451501	0.00104937	0	2.9152e-05	0.0199883	0.0232662
k__Bacteria;p__Firmicutes;c__Bacilli;o__Bacillales;f__Planococcaceae;g__Solibacillus	0	0	0	0	0	0	0	0	0	0	0	0	0	1.44686e-05	1.79914e-05	1.56348e-05	0	0	0	0	6.61843e-05	4.45309e-05	5.81271e-05	2.75547e-05	3.38599e-05	0	0.00013415	5.36557e-05	0	0	0.000677252	0.000268443	0	0	0.000186807	0.000166982
k__Bacteria;p__Firmicutes;c__Bacilli;o__Bacillales;f__Planococcaceae;g__Sporosarcina	0	0	0	0	0	0	2.89042e-05	0	0	0	1.67252e-05	2.41584e-05	3.06054e-05	5.78746e-05	0	0	4.73717e-05	0	3.63769e-05	0.00556354	0.00487557	0	0	9.64413e-05	0.000135439	1.59286e-05	0.00737826	0.00917513	0	2.40061e-05	0.0184112	0.0107621	0	0	0	2.78303e-05
k__Bacteria;p__Firmicutes;c__Bacilli;o__Bacillales;f__Planococcaceae;g__Ureibacillus	0	0	0	0	0	0	0	0	0	0	0	0	0.000321356	0	0	0	0	0	0	0	0	0	0	0	0	0	0	0	0	0	5.01668e-05	0	0	0	0	0
k__Bacteria;p__Firmicutes;c__Bacilli;o__Bacillales;f__Sporolactobacillaceae;Other	0	0	0	1.56504e-05	0	8.86577e-05	8.67127e-05	0	0	1.52367e-05	0	0	4.59081e-05	1.44686e-05	0	0	0	0	0	8.09242e-05	0.000110307	0	0	1.37773e-05	0	0	8.94334e-05	7.1541e-05	7.38103e-05	7.20184e-05	7.52502e-05	0.000317251	0	0	0	0
k__Bacteria;p__Firmicutes;c__Bacilli;o__Bacillales;f__Staphylococcaceae;g__Staphylococcus	0	1.72816e-05	0	0	0	0	0	1.58967e-05	1.76703e-05	0	0	1.20792e-05	0	0	0	0	0	0	0	6.06931e-05	0.000330921	1.48436e-05	0	0	0	1.59286e-05	0	0	1.84526e-05	2.40061e-05	0	0	0	0	0	0
k__Bacteria;p__Firmicutes;c__Bacilli;o__Bacillales;f__Thermoactinomycetaceae;Other	0	0	0	0	0	0.000147763	8.67127e-05	0	0	3.04734e-05	3.34504e-05	9.66335e-05	1.53027e-05	4.34059e-05	0	0	0	0	0	0.000141617	0.000110307	0	0	0	0	1.59286e-05	6.70751e-05	0.000178852	0.000147621	2.40061e-05	5.01668e-05	0.000366059	0	0	0	0
k__Bacteria;p__Firmicutes;c__Bacilli;o__Bacillales;f__Thermoactinomycetaceae;g__	0	0	0.000217037	0.00034431	0.000525032	0.00520125	0.00387317	0	0	0.00210266	0.00309416	0.00457801	0.00267797	0.00619258	0	0	0.000173696	0.00044603	0.000436522	0.00372251	0.00379456	0	0	0.000289324	0.000490968	0.000334501	0.00476233	0.00454285	0.00297086	0.00259266	0.00815211	0.0138126	0	0	0	0
k__Bacteria;p__Firmicutes;c__Bacilli;o__Bacillales;f__Thermoactinomycetaceae;g__Planifilum	0	0	0.000530536	0.000547765	0.00106551	0.018825	0.0103188	1.58967e-05	0	0.00615563	0.00717511	0.0159083	0.0108955	0.0278087	0	0	0.000663203	0.000810964	0.00123681	0.0136964	0.0126412	0	0	0.000936858	0.00160834	0.00138579	0.0162322	0.0146838	0.00806377	0.00676973	0.0207189	0.0412915	0	0	0	0
k__Bacteria;p__Firmicutes;c__Bacilli;o__Bacillales;f__Thermoactinomycetaceae;g__Shimazuella	0	0	0	0	0	0	0	0	0	0	0	0	0	0	0	0	0	0	0	0	4.41228e-05	0	0	0	0	0	0	0	0	0	0	0	0	0	0	0
k__Bacteria;p__Firmicutes;c__Bacilli;o__Bacillales;f__[Exiguobacteraceae];Other	0	0	0	0	0	0	0	0	0	0	0	0	0	0	7.19657e-05	0	0	0	1.81884e-05	0	0	0	1.93757e-05	1.37773e-05	0	0	0	0	0	0	0.000175584	0.00012202	0	0	0	2.78303e-05
k__Bacteria;p__Firmicutes;c__Bacilli;o__Bacillales;f__[Exiguobacteraceae];g__	0	0	0	0	0	0	0	0	0	0	0	0	0	0	0.0162643	0.00186054	0.000315811	0.000567675	0.00069116	0.000141617	0.00015443	0.00133593	0.00296448	2.75547e-05	3.38599e-05	6.37146e-05	0.000245942	0.000554443	0	0	0.0115133	0.00790687	0	8.74559e-05	0.00056042	0.00306134
k__Bacteria;p__Firmicutes;c__Bacilli;o__Bacillales;f__[Exiguobacteraceae];g__Exiguobacterium	0	0	0	0	0	0	0	0	0	0	0	0	0	0	0.000737649	9.38086e-05	4.73717e-05	0	0	2.0231e-05	2.20614e-05	0.000445309	0.000310011	0	1.69299e-05	0	6.70751e-05	0	0	0	0.000501668	0.000292847	0.00179272	0.00209894	0.00228838	0.00342313
k__Bacteria;p__Firmicutes;c__Bacilli;o__Haloplasmatales;f__Haloplasmataceae;g__	0	0	0	4.69513e-05	0	5.91051e-05	2.89042e-05	0	0	9.14202e-05	3.34504e-05	7.24751e-05	0.000183632	0.00021703	0	0	0.000694784	0.00068932	0.000181884	0.000424852	0.00046329	0	0	0.00602069	0.00243791	0.00321759	0.0002683	0.000250393	9.22628e-05	2.40061e-05	0.000200667	0.000292847	0	0	0	0
k__Bacteria;p__Firmicutes;c__Bacilli;o__Lactobacillales;Other;Other	0	0	0	0	0	0	0	0	0	0	0	0	0	0	7.19657e-05	3.12695e-05	0	2.02741e-05	3.63769e-05	2.0231e-05	2.20614e-05	0	1.93757e-05	0	0	0	0.000111792	0.000107311	0	0	0.000275917	0.000244039	0	0	0	5.56607e-05
k__Bacteria;p__Firmicutes;c__Bacilli;o__Lactobacillales;f__;g__	0	0	1.20576e-05	1.56504e-05	0.000108095	0.000591051	0.00020233	0	0	0	0	0	0	0	0.000107949	6.25391e-05	1.57906e-05	4.05482e-05	1.81884e-05	0.000141617	0.000286798	0	0	4.1332e-05	6.77197e-05	3.18573e-05	0.00040245	0.000411361	0.000996439	0.000744191	0.000501668	0.000707714	0	0	0	0
k__Bacteria;p__Firmicutes;c__Bacilli;o__Lactobacillales;f__Aerococcaceae;g__	0	0	0	0	0	0	0	0	0	0	0	0	0	0	0	0	0	0	0	0	0	0	0	0	0	0	0	0	0	0	5.01668e-05	0	0	0	0	0
k__Bacteria;p__Firmicutes;c__Bacilli;o__Lactobacillales;f__Aerococcaceae;g__Facklamia	0	0	0	0	0	0	0	0	0	0	0	0	0	0	0	0	0	0	0	2.0231e-05	0	0	0	0	0	0	0	1.78852e-05	0	0	0	0	0	0	0	0
k__Bacteria;p__Firmicutes;c__Bacilli;o__Lactobacillales;f__Carnobacteriaceae;g__	0	0	0	0	0	0	0	0	0	0	0	0	0	0	8.99572e-05	4.69043e-05	0	0	1.81884e-05	0	2.20614e-05	0	0	0	0	0	2.23584e-05	3.57705e-05	0	0	5.01668e-05	7.32118e-05	0	0	0.00161121	0.000974062
k__Bacteria;p__Firmicutes;c__Bacilli;o__Lactobacillales;f__Carnobacteriaceae;g__Desemzia	0	0	0	0	0	0	0	0	0	0	0	0	0	0	0	0	0	0	0	0	0	0	0	0	0	0	0	0	0	0	0.000928086	0.000610098	0	0	0	0
k__Bacteria;p__Firmicutes;c__Bacilli;o__Lactobacillales;f__Enterococcaceae;Other	0	0	0	0	0	0	0	0	0	0	0	0	0	0	3.59829e-05	0	6.31622e-05	6.08223e-05	3.63769e-05	4.04621e-05	2.20614e-05	0	0	1.37773e-05	0	0	0.000156509	7.1541e-05	0	0	0.000125417	0	0	0	2.33508e-05	0
k__Bacteria;p__Firmicutes;c__Bacilli;o__Lactobacillales;f__Enterococcaceae;g__	0	0	0	0	0	0	0	0	0	0	0	0	0	0	0	0	0	0	0	0	0	0	0	0	0	0	0	0	0	0	5.01668e-05	0	0	0	0	0
k__Bacteria;p__Firmicutes;c__Bacilli;o__Lactobacillales;f__Enterococcaceae;g__Enterococcus	1.17074e-05	0	0	1.56504e-05	0	0	2.89042e-05	0	0	0	0	1.20792e-05	0	1.44686e-05	0.0770213	0.0484209	0.00977435	0.00987349	0.016024	0.00455198	0.00359601	0	0	0.000330656	0.000237019	0.000159286	0.00878684	0.00913936	0.000129168	0.000120031	0.0127173	0.0117139	0	0	0	0
k__Bacteria;p__Firmicutes;c__Bacilli;o__Lactobacillales;f__Lactobacillaceae;g__	0	0	0	1.56504e-05	1.54421e-05	0.000413736	5.78085e-05	0	0	0	0	0	0	0	0	0	0	0	0	0.000121386	0.000132369	0	0	1.37773e-05	0	0	0.000201225	0.000143082	0.000313694	0.000288074	0.000326084	0.000268443	0	0	0	0
k__Bacteria;p__Firmicutes;c__Bacilli;o__Lactobacillales;f__Lactobacillaceae;g__Lactobacillus	0	0	0.00598059	0.0119726	0.0181754	0.0428808	0.0468827	0	0	0.000228551	0.000117076	1.20792e-05	1.53027e-05	0	1.79914e-05	0	0.000236858	0.000243289	0.000309203	0.0130086	0.0156857	1.48436e-05	0	0.000909304	0.000558688	0.000748646	0.0174172	0.0217663	0.0920599	0.0925677	0.0423659	0.0531518	0	0	0	0
k__Bacteria;p__Firmicutes;c__Bacilli;o__Lactobacillales;f__Lactobacillaceae;g__Pediococcus	0	0	3.61729e-05	3.13009e-05	1.54421e-05	0.000886577	0.000693702	0	0	0	1.67252e-05	0	0	0	0	0	4.73717e-05	4.05482e-05	3.63769e-05	0.000121386	0.000286798	0	0	2.75547e-05	3.38599e-05	3.18573e-05	0.000491884	0.000572328	0.00212205	0.00172844	0.00115384	0.00202553	0	0	0	0
k__Bacteria;p__Firmicutes;c__Bacilli;o__Lactobacillales;f__Leuconostocaceae;g__	0	0	3.61729e-05	9.39026e-05	0.000108095	0.00251197	0.00190768	0	0	0	0	0	0	0	0	0	1.57906e-05	0.000182467	0.000181884	0.00115317	0.00169873	0	0	0.000110219	0.000118509	9.55718e-05	0.00125207	0.002182	0.00365361	0.00362493	0.00408859	0.00470996	0	0	0	0
k__Bacteria;p__Firmicutes;c__Bacilli;o__Lactobacillales;f__Leuconostocaceae;g__Leuconostoc	0	0	0	3.13009e-05	0	0	0	0	0	0	1.67252e-05	0	0	0	0	0	0	0	0	0	2.20614e-05	0	0	1.37773e-05	0	0	0.000111792	7.1541e-05	1.84526e-05	4.80123e-05	0	2.44039e-05	0	0	0	0
k__Bacteria;p__Firmicutes;c__Bacilli;o__Lactobacillales;f__Leuconostocaceae;g__Weissella	0	0	0	1.56504e-05	0	0	2.89042e-05	0	0	0	0	0	0	0	0	0	0	0	0	0	2.20614e-05	0	0	0	0	0	4.47167e-05	0.000107311	9.22628e-05	0.000168043	5.01668e-05	0.000268443	0	0	0	0
k__Bacteria;p__Firmicutes;c__Bacilli;o__Lactobacillales;f__Streptococcaceae;g__Lactococcus	0	0	1.20576e-05	0	0	5.91051e-05	0.000115617	0	0	0	0	0	0	0	0	0	0	0	0	0	0	0	0	0	0	0	4.47167e-05	5.36557e-05	7.38103e-05	0	0	2.44039e-05	0	0	2.33508e-05	2.78303e-05
k__Bacteria;p__Firmicutes;c__Bacilli;o__Lactobacillales;f__Streptococcaceae;g__Streptococcus	0	0	7.23458e-05	9.39026e-05	0.000123537	0.00862935	0.0061277	0	1.76703e-05	0	8.3626e-05	0	0	0	0	0	0.000126324	0.000243289	0.000145507	0.00414736	0.00401518	0	0	0.000179105	0.000355528	0.000382287	0.00527657	0.00769066	0.024136	0.0213895	0.00983269	0.0128609	0	0	0	0
k__Bacteria;p__Firmicutes;c__Bacilli;o__Turicibacterales;f__Turicibacteraceae;g__Turicibacter	0	0	1.20576e-05	1.56504e-05	1.54421e-05	2.95526e-05	0.000144521	0	0	3.04734e-05	5.01756e-05	8.45543e-05	0.00022954	0.000361716	0	0	0	0	1.81884e-05	0.000283235	0.000198553	0	0	0	5.07898e-05	0	0.00013415	0.000107311	0.000147621	0.000168043	0.000301001	0.000854138	0	0	0	0
k__Bacteria;p__Firmicutes;c__Clostridia;Other;Other;Other	0	0	2.41153e-05	4.69513e-05	6.17684e-05	0.00100479	0.00101165	0	0	0.000518048	0.000685733	0.000990494	0.00667197	0.00897056	0	0	0.00143694	0.00115562	0.00167334	0.00133525	0.00123544	0	0	0.00380254	0.00443564	0.00149729	0.000983768	0.00119831	0.000590482	0.000888227	0.00130434	0.00209874	0	0	0	0
k__Bacteria;p__Firmicutes;c__Clostridia;o__;f__;g__	0	0	0.000385844	0.000547765	0.000602242	0.0105207	0.0061566	0	0	0.00461672	0.00486703	0.00704217	0.0977689	0.121276	0	0	0.00184749	0.00141919	0.00112768	0.0067774	0.00730233	0	0	0.0019426	0.00120202	0.00133801	0.00737826	0.00645657	0.00468695	0.00427309	0.0125417	0.019572	0	0	0	0
k__Bacteria;p__Firmicutes;c__Clostridia;o__BSA2B-08;f__;g__	0	0	0	0	3.08842e-05	0.000177315	0.00020233	0	0	0.00013713	6.69008e-05	0.000217425	0.000198935	0.000231498	0	0	0	4.05482e-05	5.45653e-05	0.000809242	0.000728027	0	0	0.00137773	0.00140518	0.00245301	0.000849618	0.000876377	0.000221431	0.000120031	0.000326084	0.000366059	0	0	0	0
k__Bacteria;p__Firmicutes;c__Clostridia;o__Clostridiales;Other;Other	0.00175611	5.18448e-05	0.000614939	0.000970327	0.00242441	0.000945682	0.00127179	0	0	7.61835e-05	0.000351229	0.00014495	0.0403532	0.0179266	0.00388615	0.00211069	0.00611094	0.00630525	0.00592943	0.00590746	0.00655224	0.000385934	0.000348763	0.00337545	0.00380923	0.00200701	0.00793722	0.0071541	0.000387504	0.000480123	0.00647152	0.0043439	0.0001353	0	7.00525e-05	0
k__Bacteria;p__Firmicutes;c__Clostridia;o__Clostridiales;f__;g__	0.0115903	0.00594487	0.00588413	0.0115031	0.0212947	0.0364088	0.0441657	1.58967e-05	3.53407e-05	0.00153891	0.00230808	0.00163069	0.0359766	0.0361861	0.00179914	0.00304878	0.00683731	0.0061836	0.0108221	0.02802	0.0436595	4.45309e-05	0	0.00202527	0.00179457	0.00105129	0.0236328	0.023537	0.0289152	0.0261667	0.0142223	0.0118115	0	0	0.000163456	0.000306134
k__Bacteria;p__Firmicutes;c__Clostridia;o__Clostridiales;f__Caldicoprobacteraceae;g__Caldicoprobacter	0	0	4.82305e-05	4.69513e-05	0.00021619	0.000857025	0.000982744	0	0	0.000243787	0.000535207	0.000628118	0.0157618	0.0135716	7.19657e-05	0	0.00745314	0.0576596	0.0183339	0.0190172	0.0169432	0.43091	0.477418	0.345232	0.315269	0.0622969	0.0337835	0.0365038	0.000664292	0.000504129	0.0236536	0.0162286	0	0	2.33508e-05	0
k__Bacteria;p__Firmicutes;c__Clostridia;o__Clostridiales;f__Christensenellaceae;g__	0	0	0.000241153	0.000140854	0.000138979	0.0011821	0.00184987	0	0	0	1.67252e-05	0	0.00221889	0.00470231	0.000179914	0	0.0101849	0.00553483	0.0153147	0.0194623	0.0266943	0.000133593	3.87514e-05	0.00106085	0.000846496	0.000493788	0.0105084	0.0103734	0.000239883	0.000288074	0.0194396	0.0113966	0	2.9152e-05	2.33508e-05	0
k__Bacteria;p__Firmicutes;c__Clostridia;o__Clostridiales;f__Christensenellaceae;g__Christensenella	0	0	1.20576e-05	3.13009e-05	1.54421e-05	5.91051e-05	0.000144521	0	0	0	0	0	0	0	0	0	0.000189487	0.000223015	0.000309203	0.000303466	0.000485351	0	0	0.000110219	8.46496e-05	1.59286e-05	0.000849618	0.00148448	1.84526e-05	4.80123e-05	0.000677252	0.000585694	0	0	0	0
k__Bacteria;p__Firmicutes;c__Clostridia;o__Clostridiales;f__Clostridiaceae;Other	0.000105367	8.6408e-05	0	0	1.54421e-05	2.95526e-05	2.89042e-05	0	0	3.04734e-05	5.01756e-05	4.83168e-05	0.000107119	0.000115749	0.000665683	0.000922452	0.000315811	0.000973157	0.000527465	0.000566469	0.000485351	0	0	2.75547e-05	0	0.000191144	0.000491884	0.000518672	5.53577e-05	2.40061e-05	0.000275917	0.000268443	0	0	0	0
k__Bacteria;p__Firmicutes;c__Clostridia;o__Clostridiales;f__Clostridiaceae;g__	0.00359417	0.00979867	6.02882e-05	0.000109553	0.000138979	0.000768367	0.000722606	0.000143071	0.000353407	0.000243787	0.000150527	0.000277821	0.000489686	0.000766838	0.014789	0.0211851	0.00824267	0.00894088	0.0101673	0.0145461	0.0206274	4.45309e-05	9.68786e-05	0.00526294	0.00211624	0.00242115	0.0234763	0.0234833	0.000479767	0.000336086	0.0148745	0.021207	0	2.9152e-05	0.000140105	2.78303e-05
k__Bacteria;p__Firmicutes;c__Clostridia;o__Clostridiales;f__Clostridiaceae;g__Alkaliphilus	0	0	1.20576e-05	0	0	0.00011821	5.78085e-05	0	0	1.52367e-05	1.67252e-05	0.000108713	4.59081e-05	0.000130218	0.0906588	0.185569	0.0011685	0.00101371	0.00427428	0.00230634	0.00359601	0	0	0.000330656	0.000355528	0.000159286	0.00223584	0.00211046	1.84526e-05	2.40061e-05	0.00594477	0.0074676	0	0	0	0
k__Bacteria;p__Firmicutes;c__Clostridia;o__Clostridiales;f__Clostridiaceae;g__Caldanaerocella	0	0	0	0	0	0	5.78085e-05	0	0	3.04734e-05	1.67252e-05	1.20792e-05	3.06054e-05	1.44686e-05	0	0	7.89528e-05	0.000121645	5.45653e-05	4.04621e-05	0	0	0	1.37773e-05	0	0	0	1.78852e-05	3.69051e-05	0	2.50834e-05	4.88079e-05	0	0	0	0
k__Bacteria;p__Firmicutes;c__Clostridia;o__Clostridiales;f__Clostridiaceae;g__Caloramator	0	0	2.41153e-05	1.56504e-05	3.08842e-05	0.00712217	0.0123132	0	3.53407e-05	0.00646036	0.0222947	0.0117651	0.103155	0.0804022	0	0	4.73717e-05	6.08223e-05	5.45653e-05	0.000182079	0.000198553	0	0	2.75547e-05	1.69299e-05	1.59286e-05	0.000156509	0.000232508	0.00107025	0.000840215	5.01668e-05	0.000146424	3.38249e-05	0	0	0
k__Bacteria;p__Firmicutes;c__Clostridia;o__Clostridiales;f__Clostridiaceae;g__Caloranaerobacter	0	0	0	0	0	0	0	0	0	0	0	0	0	0	0	0	0	0	0	0	0	0	0	1.37773e-05	5.07898e-05	0	0	0	0	0	0	0	0	0	0	0
k__Bacteria;p__Firmicutes;c__Clostridia;o__Clostridiales;f__Clostridiaceae;g__Clostridiisalibacter	0	0	0	0	0	0	0	0	0	0	0	0	0	1.44686e-05	0	0	0	2.02741e-05	0	6.06931e-05	6.61843e-05	0	0	9.64413e-05	3.38599e-05	0	0	3.57705e-05	0	0	2.50834e-05	0	0	0	0	0
k__Bacteria;p__Firmicutes;c__Clostridia;o__Clostridiales;f__Clostridiaceae;g__Clostridium	0.0232977	0.026821	0.000988726	0.000985977	0.0017604	0.00390094	0.00393098	0.0819795	0.121042	0.0329418	0.0423817	0.043775	0.0513864	0.0262895	0.0222014	0.0265009	0.00378973	0.00492661	0.0418334	0.0136964	0.0168108	0.000385934	0.000116254	0.00429853	0.00152369	0.0814909	0.013728	0.0132709	0.00298932	0.00343288	0.0107357	0.0111038	0.00020295	0.000320672	0.00870987	0.00484248
k__Bacteria;p__Firmicutes;c__Clostridia;o__Clostridiales;f__Clostridiaceae;g__Geosporobacter_Thermotalea	0	0	0	0	0	2.95526e-05	0	0	0	0	0	0	0	4.34059e-05	0	0	0	2.02741e-05	0	0	6.61843e-05	0	0	2.75547e-05	3.38599e-05	1.59286e-05	2.23584e-05	8.94262e-05	0	0	2.50834e-05	7.32118e-05	0	0	0	0
k__Bacteria;p__Firmicutes;c__Clostridia;o__Clostridiales;f__Clostridiaceae;g__Natronincola_Anaerovirgula	0	0	0	0	0	0	0	0	0	0	1.67252e-05	0	0	1.44686e-05	0.02947	0.00891182	0.034376	0.0352972	0.0416515	0.0175808	0.0311507	0	0	0.00242481	0.00191308	0.00129022	0.00301838	0.00357705	0	0	0.00298492	0.00336774	0	0	0	0
k__Bacteria;p__Firmicutes;c__Clostridia;o__Clostridiales;f__Clostridiaceae;g__Oxobacter	0	0	0.000241153	0.000281708	0.000200747	0.000679709	0.00130069	0	0	6.09468e-05	8.3626e-05	3.62376e-05	0.000428475	0.0019822	0	0	1.57906e-05	2.02741e-05	0	8.09242e-05	2.20614e-05	0	0	0.000165328	0.000186229	9.55718e-05	0.000156509	0.000125197	5.53577e-05	7.20184e-05	0.000125417	4.88079e-05	0	0	0	0
k__Bacteria;p__Firmicutes;c__Clostridia;o__Clostridiales;f__Clostridiaceae;g__Proteiniclasticum	1.17074e-05	5.18448e-05	0	0	0	0	0	0	0	0	0	0	0	0	0.000593717	0.00741088	0	0	0	0	0	0	0	0	0	0	0	0	0	0	0	0	0	0	7.00525e-05	2.78303e-05
k__Bacteria;p__Firmicutes;c__Clostridia;o__Clostridiales;f__Clostridiaceae;g__SMB53	0	0	0	0	0	0	0	0	0	1.52367e-05	0	0	0.000122421	0.000245967	0.000107949	9.38086e-05	0	0	5.45653e-05	4.04621e-05	2.20614e-05	0	0	0	1.69299e-05	0	0	1.78852e-05	1.84526e-05	0	2.50834e-05	4.88079e-05	0	0	0	0
k__Bacteria;p__Firmicutes;c__Clostridia;o__Clostridiales;f__Clostridiaceae;g__Thermoanaerobacterium	0	0	0	0	0	8.86577e-05	2.89042e-05	0.904397	0.800785	0.285277	0.177806	0.164434	0.00104058	0.000593214	5.39743e-05	9.38086e-05	0	0	0	0	6.61843e-05	1.48436e-05	0	0	0	0	0	0	0	0	0	0	3.38249e-05	0	2.33508e-05	0
k__Bacteria;p__Firmicutes;c__Clostridia;o__Clostridiales;f__Clostridiaceae;g__Tindallia_Anoxynatronum	0	0	0	0	0	0	0	0	0	0	0	0	3.06054e-05	1.44686e-05	0	0	0	0	0	0	0	0	0	0	0	0	0	0	0	0	0	0	0	0	0	0
k__Bacteria;p__Firmicutes;c__Clostridia;o__Clostridiales;f__Dehalobacteriaceae;g__	0	0	0	0	0	8.86577e-05	5.78085e-05	0	0	0	0	0	0	0	0	0	3.15811e-05	2.02741e-05	5.45653e-05	0.000323697	0.000264737	0	0	5.51093e-05	0	0	0.000178867	0.000572328	0	0	0.000702335	0.000610098	0	0	0	0
k__Bacteria;p__Firmicutes;c__Clostridia;o__Clostridiales;f__Dehalobacteriaceae;g__Dehalobacterium	0	0	1.20576e-05	0.000172155	0	0.00304392	0.00465358	0	0	1.52367e-05	1.67252e-05	0	0	2.89373e-05	0	0	0	0	0.000145507	0.00109248	0.00101483	0	0	0.000234215	0.000118509	0	0.00389035	0.00420303	0.000350599	0.000432111	0.00268392	0.0012202	0	0	0	0
k__Bacteria;p__Firmicutes;c__Clostridia;o__Clostridiales;f__EtOH8;g__	0	0	0	0	0	0	0	0	0	0	0	4.83168e-05	7.65134e-05	0.000130218	0	0	0.000252649	0.000385208	0.00034558	0.00020231	0.000397106	0	0	4.1332e-05	3.38599e-05	0.000732717	0.000514242	0.00033982	0	0	2.50834e-05	2.44039e-05	0	0	0	0
k__Bacteria;p__Firmicutes;c__Clostridia;o__Clostridiales;f__Eubacteriaceae;Other	0	0	0	0	0	0	0	0	0	0	0	0	0	0	0	0	0	0	0	2.0231e-05	0	0	0	0	0	0	2.23584e-05	1.78852e-05	0	0	0	0	0	0	0	0
k__Bacteria;p__Firmicutes;c__Clostridia;o__Clostridiales;f__Eubacteriaceae;g__	0	0	0	0	0	0	2.89042e-05	0	0	0	0	0	0	1.44686e-05	0.0242525	1.56348e-05	0.00660045	0.00569702	0.00856675	0.00673694	0.00584628	0	0	0.000261769	0.000524828	0.000175215	0.00702052	0.00731507	0	0	0.0146487	0.0144471	0	0	0	0
k__Bacteria;p__Firmicutes;c__Clostridia;o__Clostridiales;f__Eubacteriaceae;g__Acetobacterium	0	0	0	0	0	0	0	0	0	0	0	0	0	0	3.59829e-05	0	0	0	0	4.04621e-05	2.20614e-05	0	0	0	0	1.59286e-05	2.23584e-05	1.78852e-05	1.84526e-05	0	0	4.88079e-05	0	0	0.000116754	0.000250473
k__Bacteria;p__Firmicutes;c__Clostridia;o__Clostridiales;f__Eubacteriaceae;g__Anaerofustis	0	0	1.20576e-05	0	0	2.95526e-05	8.67127e-05	0	0	0	0	0	0	0	0	0	6.31622e-05	0	0	4.04621e-05	6.61843e-05	0	0	0	0	4.77859e-05	2.23584e-05	1.78852e-05	0	0	0.000225751	9.76157e-05	0	0	0	0
k__Bacteria;p__Firmicutes;c__Clostridia;o__Clostridiales;f__Eubacteriaceae;g__Garciella	0	0	0	0	0	5.91051e-05	8.67127e-05	0	0	1.52367e-05	3.34504e-05	1.20792e-05	1.53027e-05	7.23432e-05	0.0182973	0.000109443	0.00958487	0.00894088	0.0119498	0.0178033	0.00992764	0	0	0.000812863	0.000558688	0.000254858	0.0165228	0.0219094	0	4.80123e-05	0.0248326	0.0188154	0	0	0	0
k__Bacteria;p__Firmicutes;c__Clostridia;o__Clostridiales;f__Eubacteriaceae;g__Pseudoramibacter_Eubacterium	0	0	0.000566709	0.000704269	0.000926526	0.00109345	0.00144521	0	0	0	1.67252e-05	0	0	0	0	0	0.000236858	0.000486579	0.000654784	0.000505776	0.000551535	0	0	4.1332e-05	6.77197e-05	4.77859e-05	0.000626034	0.00103734	0.000553577	0.000432111	0.00122909	0.00143983	0	0	0	0
k__Bacteria;p__Firmicutes;c__Clostridia;o__Clostridiales;f__Gracilibacteraceae;Other	0	0	0	0	3.08842e-05	5.91051e-05	0	0	0	0	3.34504e-05	0	7.65134e-05	0.000202561	7.19657e-05	0	0	0	0	2.0231e-05	2.20614e-05	0	0	0	0	0	2.23584e-05	0	0	0	0	9.76157e-05	0	0	0	0
k__Bacteria;p__Firmicutes;c__Clostridia;o__Clostridiales;f__Gracilibacteraceae;g__	0	0	0	0	0	0.0011821	0.000260138	0	0	0	0	0	6.12107e-05	0.000130218	3.59829e-05	0	9.47433e-05	0	5.45653e-05	6.06931e-05	6.61843e-05	0	0	0	0	3.18573e-05	8.94334e-05	0.000107311	0	0	2.50834e-05	7.32118e-05	0	0	0	0
k__Bacteria;p__Firmicutes;c__Clostridia;o__Clostridiales;f__Gracilibacteraceae;g__Gracilibacter	0	0	1.20576e-05	0	1.54421e-05	5.91051e-05	2.89042e-05	0	0	0	1.67252e-05	0	0.00022954	0.000332779	0	0	0	2.02741e-05	1.81884e-05	6.06931e-05	2.20614e-05	0	0	0	1.69299e-05	0	0.000111792	5.36557e-05	0	2.40061e-05	2.50834e-05	4.88079e-05	0	0	0	0
k__Bacteria;p__Firmicutes;c__Clostridia;o__Clostridiales;f__Gracilibacteraceae;g__Lutispora	0	0	1.20576e-05	0	3.08842e-05	8.86577e-05	2.89042e-05	0	0	0	0.000133802	6.0396e-05	0.0118749	0.030225	0	0	0	2.02741e-05	1.81884e-05	0.000343928	0.000176491	0	0	1.37773e-05	5.07898e-05	0	0.000424809	0.000536557	5.53577e-05	4.80123e-05	5.01668e-05	0.000146424	0	0	0	0
k__Bacteria;p__Firmicutes;c__Clostridia;o__Clostridiales;f__Lachnospiraceae;Other	0.254238	0.00086408	0.00249593	0.00319269	0.00518855	0.00150718	0.00170535	0	1.76703e-05	0	0	2.41584e-05	1.53027e-05	0	0.016786	0.00773921	0.00595304	0.00644717	0.00696617	0.00263003	0.00216202	0	0	0.000247992	0.000135439	7.96432e-05	0.00427045	0.00407784	0.00110715	0.000888227	0.00203176	0.00148864	0	0	4.67017e-05	0
k__Bacteria;p__Firmicutes;c__Clostridia;o__Clostridiales;f__Lachnospiraceae;g__	0.00563126	0.0572194	0.0151926	0.0167147	0.0291238	0.0188545	0.0234991	1.58967e-05	3.53407e-05	0.000167604	0.000501756	0.000241584	0.000367264	0.0012443	0.103901	0.0495153	0.0557249	0.0557943	0.0490178	0.0480083	0.0482483	4.45309e-05	1.93757e-05	0.00272791	0.0014729	0.00535202	0.0788579	0.0805194	0.0211651	0.0201892	0.0241804	0.0211094	0.000101475	0.000116608	0.00114419	0.000695759
k__Bacteria;p__Firmicutes;c__Clostridia;o__Clostridiales;f__Lachnospiraceae;g__Anaerostipes	0.000304393	0	0	1.56504e-05	3.08842e-05	0	0	0	0	0	0	0	0	0	0	0	0	0	0	0	0	0	0	0	0	0	0	0	0	0	0	0	0	0	0	0
k__Bacteria;p__Firmicutes;c__Clostridia;o__Clostridiales;f__Lachnospiraceae;g__Blautia	0.000140489	0	0	0	3.08842e-05	0.000236421	0.000260138	0	0	0	0	0	0	0	0	0	0	0	0	6.06931e-05	6.61843e-05	0	0	1.37773e-05	0	0	0.00013415	0.000196738	0.000110715	0.000264068	0	0	0	0	0	0
k__Bacteria;p__Firmicutes;c__Clostridia;o__Clostridiales;f__Lachnospiraceae;g__Butyrivibrio	0.0115318	0.0140499	0.0101284	0.0152592	0.00957411	0.0131804	0.0145388	0	0	9.14202e-05	0	3.62376e-05	1.53027e-05	0	0	0	0.000647413	0.000567675	0.000782103	0.0121791	0.0131045	0	0	0.00274169	0.00336906	0.00192737	0.035997	0.0443196	0.0187109	0.0171164	0.0200166	0.0216219	0	0	0	0
k__Bacteria;p__Firmicutes;c__Clostridia;o__Clostridiales;f__Lachnospiraceae;g__Coprococcus	0.000105367	0	0.0165672	0.0207212	0.0245684	0.00183226	0.002717	1.58967e-05	3.53407e-05	0.030062	0.0357418	0.0113424	0.000703924	0.00114302	0.0953006	0.15935	0.0130114	0.0124686	0.0125864	0.00406644	0.0037725	1.48436e-05	0	0.00126751	0.000965006	0.000493788	0.027702	0.0287774	0.00064584	0.000984252	0.00471568	0.00395344	0.0001353	2.9152e-05	0.00203152	0.000890571
k__Bacteria;p__Firmicutes;c__Clostridia;o__Clostridiales;f__Lachnospiraceae;g__Dorea	0	0	0	0	0	0	0	0	0	0	0	0	0	0	0	0.000375235	0.000221068	0.000364934	0.00207348	0.000343928	0.000220614	0	0	0	1.69299e-05	0	0.0002683	0.00033982	0	0	0.000426418	0.000292847	0	0	0	0
k__Bacteria;p__Firmicutes;c__Clostridia;o__Clostridiales;f__Lachnospiraceae;g__Epulopiscium	0	0	0	0	0	0	0	3.17935e-05	1.76703e-05	0	0	0	1.53027e-05	0	0	0	0.000615832	0.000547401	0.00114587	0.000101155	0.000198553	0	0	0.000123996	1.69299e-05	0	0.000178867	0.00037559	0	0	0.000250834	0.000341655	0	0	2.33508e-05	5.56607e-05
k__Bacteria;p__Firmicutes;c__Clostridia;o__Clostridiales;f__Lachnospiraceae;g__Lachnobacterium	0	0	0	0	0	0	2.89042e-05	0	0	0	0	0	0	0	0	0	0	0	0	0	0	0	0	0	0	0	0	0	3.69051e-05	0	0	0	0	0	0	0
k__Bacteria;p__Firmicutes;c__Clostridia;o__Clostridiales;f__Lachnospiraceae;g__Lachnospira	0	0	0	0	0	0	0.000115617	0	0	0	0	0	0	0	0	0	0.00205277	0.00068932	0.00396508	0.000303466	0.000529474	0	0	0.000123996	8.46496e-05	1.59286e-05	0.00221348	0.00275433	0.000313694	9.60246e-05	0.0001505	0.000170828	0	0	0	0
k__Bacteria;p__Firmicutes;c__Clostridia;o__Clostridiales;f__Lachnospiraceae;g__Moryella	0	0	2.41153e-05	0.000156504	3.08842e-05	0.00138897	0.0013585	0	0	0	0	0	0	0	0	0	0	0	0	2.0231e-05	0	0	0	1.37773e-05	0	0	6.70751e-05	8.94262e-05	0.00188216	0.00160841	2.50834e-05	0	0	0	0	0
k__Bacteria;p__Firmicutes;c__Clostridia;o__Clostridiales;f__Lachnospiraceae;g__Oribacterium	0	0	4.82305e-05	0	0	0	0	0	0	0	0	0	0	0	0	0	0	0	0	0	0	0	0	0	0	0	0	0	0	2.40061e-05	0	0	0	0	0	0
k__Bacteria;p__Firmicutes;c__Clostridia;o__Clostridiales;f__Lachnospiraceae;g__Pseudobutyrivibrio	0	0	1.20576e-05	0	4.63263e-05	0	0	0	0	0	0	0	0	0	0	0	0	0	0	0	0	0	0	0	0	0	0	0	0	0	0	0	0	0	0	0
k__Bacteria;p__Firmicutes;c__Clostridia;o__Clostridiales;f__Lachnospiraceae;g__Roseburia	0.000234148	0	0.000192922	0.000391261	0.000154421	0.000354631	0.000346851	0	0	0	0	0	0	0	0	0	0	0	0	2.0231e-05	0	0	0	0	0	0	4.47167e-05	0.000143082	9.22628e-05	9.60246e-05	2.50834e-05	0	0	0	0	0
k__Bacteria;p__Firmicutes;c__Clostridia;o__Clostridiales;f__Lachnospiraceae;g__Shuttleworthia	0.0318207	0.0128575	0.0140713	0.0241799	0.0342197	0.0180271	0.0183831	0	0	4.57101e-05	0	0	0	0	0	0	1.57906e-05	0	0	0.000768779	0.00101483	0	0	2.75547e-05	3.38599e-05	0	0.00154273	0.00152025	0.0111454	0.0104667	0.000752502	0.000317251	0	0	0	0
k__Bacteria;p__Firmicutes;c__Clostridia;o__Clostridiales;f__Lachnospiraceae;g__[Ruminococcus]	0	0	0	0	3.08842e-05	0	0	0	0	0	0	0	0	0	0	0	0	0	0	0	4.41228e-05	0	0	0	0	0	0	0	0	0	0	0	0	0	0	0
k__Bacteria;p__Firmicutes;c__Clostridia;o__Clostridiales;f__Peptococcaceae;Other	0	0	1.20576e-05	0	0	0	0	0	0	3.04734e-05	0	3.62376e-05	0	0	0	0	0	0	0	0	2.20614e-05	0	0	0	0	0	0	3.57705e-05	3.69051e-05	0	0	0	0	0	0	0
k__Bacteria;p__Firmicutes;c__Clostridia;o__Clostridiales;f__Peptococcaceae;g__	0	0	1.20576e-05	3.13009e-05	0	0.000177315	0.000346851	0	0	0.000121894	0.000200702	0.000120792	0.00079574	0.000680026	0	0	0.00513193	0.00448058	0.00545653	0.00246819	0.00242676	0	0	0.00203904	0.00487582	0.00224594	0.00250414	0.00241451	0.000166073	2.40061e-05	0.00147992	0.00153745	0	0	0	0
k__Bacteria;p__Firmicutes;c__Clostridia;o__Clostridiales;f__Peptococcaceae;g__Dehalobacter_Syntrophobotulus	0	0	0	0	0	0	0	0	0	6.09468e-05	1.67252e-05	2.41584e-05	4.59081e-05	0.000188092	0	0	7.89528e-05	0	0	6.06931e-05	0.00015443	0	0	0	0	0.00132208	8.94334e-05	7.1541e-05	0	0	7.52502e-05	2.44039e-05	0	0	0	0
k__Bacteria;p__Firmicutes;c__Clostridia;o__Clostridiales;f__Peptococcaceae;g__Desulfitobacter	0	0	0	0	0	2.95526e-05	0.000115617	0	0	1.52367e-05	3.34504e-05	4.83168e-05	9.18161e-05	0.000159155	0	0	0.000789528	0.000567675	0.000618407	0.00687855	0.0106336	0	0	0.00527672	0.00411397	0.00277158	0.0002683	0.000196738	1.84526e-05	0	0.000125417	0.000317251	0	0	0	0
k__Bacteria;p__Firmicutes;c__Clostridia;o__Clostridiales;f__Peptococcaceae;g__Desulfosporosinus	0	0	0	0	1.54421e-05	0.00721083	0.00641674	0	0	3.04734e-05	0	0	0	0	3.59829e-05	0	0	0	0	0.000303466	0.000198553	0	0	6.88867e-05	1.69299e-05	0	0.00040245	0.000518672	0.000184526	7.20184e-05	0	2.44039e-05	0	0	0	0
k__Bacteria;p__Firmicutes;c__Clostridia;o__Clostridiales;f__Peptococcaceae;g__Desulfotomaculum	0	0	0	0	0	0	0	0	0	4.57101e-05	0	2.41584e-05	0.000153027	2.89373e-05	0	0	0	0	0	0.000121386	6.61843e-05	0	0	0.000371988	0.000186229	0.000175215	0.000424809	0.000393475	0	2.40061e-05	0.000326084	0.000268443	0	0	0	0
k__Bacteria;p__Firmicutes;c__Clostridia;o__Clostridiales;f__Peptococcaceae;g__Desulfurispora	0	0	0	0	0	0	0	0	0	0	0	0	7.65134e-05	7.23432e-05	0	0	0	0	0	0.000101155	0	0	0	0	0	0	0	0	0	0	0	0	0	0	0	0
k__Bacteria;p__Firmicutes;c__Clostridia;o__Clostridiales;f__Peptococcaceae;g__Pelotomaculum	0	0	0	1.56504e-05	0	0.000177315	0.000144521	0	0	7.61835e-05	1.67252e-05	0.000108713	0.000214238	0.000289373	0	0	0	0	1.81884e-05	0.000101155	8.82457e-05	0	0	0	0	1.59286e-05	0.000111792	3.57705e-05	7.38103e-05	9.60246e-05	0.000175584	0.000170828	0	0	0	0
k__Bacteria;p__Firmicutes;c__Clostridia;o__Clostridiales;f__Peptococcaceae;g__Peptococcus	0	0	1.20576e-05	1.56504e-05	0	8.86577e-05	2.89042e-05	0	0	0	0	0	0	0	0	0	0	0	0	0	0	0	0	0	0	0	0	0	5.53577e-05	0	0	0	0	0	0	0
k__Bacteria;p__Firmicutes;c__Clostridia;o__Clostridiales;f__Peptococcaceae;g__Sporotomaculum	0	0	0	0	0	0	0	0	0	0	0	0	0	0	0	0	0	0	0	0	0	0	0	0	0	0	0	0	0	0	0	4.88079e-05	0	0	0	0
k__Bacteria;p__Firmicutes;c__Clostridia;o__Clostridiales;f__Peptostreptococcaceae;Other	0.000128781	0.000190098	1.20576e-05	0.000109553	6.17684e-05	0.000147763	0.000289042	4.76902e-05	3.53407e-05	7.61835e-05	0.000100351	9.66335e-05	0.000153027	0.000115749	0.012504	0.0220294	0.000189487	0.000243289	0.00034558	0.000890166	0.00061772	0	1.93757e-05	4.1332e-05	0.000135439	0.0001115	0.000581317	0.000429246	0.000202978	0.000120031	0.00215717	0.00300168	0	0	0	0
k__Bacteria;p__Firmicutes;c__Clostridia;o__Clostridiales;f__Peptostreptococcaceae;g__	0.00423808	0.00566837	0.000819919	0.00111118	0.00129714	0.000265973	8.67127e-05	0.000937907	0.000424088	0.000106657	0.000167252	0.000253663	9.18161e-05	0.000115749	0.0354431	0.0729362	0.00110534	0.00141919	0.00194616	0.000404621	0.000242676	0.000118749	5.81271e-05	1.37773e-05	0	0	0.00013415	0.000214623	9.22628e-05	4.80123e-05	0.000451501	0.000902946	3.38249e-05	5.83039e-05	0.00107414	0.000723589
k__Bacteria;p__Firmicutes;c__Clostridia;o__Clostridiales;f__Peptostreptococcaceae;g__Tepidibacter	0	0	0	0	0	0	0	0	0	0	0	0	0	0	0	1.56348e-05	0.000157906	0.000243289	0.000291015	0.0037832	0.00386075	0	0	0.000110219	0.000253949	0.000223001	0.00181103	0.00248605	0	0	0.00800161	0.0122752	0	0	0	0
k__Bacteria;p__Firmicutes;c__Clostridia;o__Clostridiales;f__Peptostreptococcaceae;g__[Clostridium]	0	0	0	3.13009e-05	0	0	0	0	0	0	0	0	0	0	0	0	0	0	0	0	0	0	0	0	0	0	0	0	0	0	0	0	0	0	0	0
k__Bacteria;p__Firmicutes;c__Clostridia;o__Clostridiales;f__Ruminococcaceae;Other	0.000608785	0.000380195	0.0139748	0.0177476	0.015334	0.0051126	0.00575194	0	0	0	1.67252e-05	1.20792e-05	0.00329008	0.0036461	0	0	0.000363183	4.05482e-05	5.45653e-05	0.000182079	0.000110307	0	0	0.0134742	0.00159141	0.00560688	0.000603676	0.000769066	0.00297086	0.0035049	0.000175584	9.76157e-05	0	0	0	0
k__Bacteria;p__Firmicutes;c__Clostridia;o__Clostridiales;f__Ruminococcaceae;g__	4.68296e-05	6.91264e-05	0.0351601	0.0319582	0.0235801	0.0369112	0.051623	4.76902e-05	5.3011e-05	0.000213314	0.000551932	0.000181188	0.0455408	0.0425378	0.0046238	0.00540963	0.20872	0.236518	0.132939	0.0388436	0.0304006	1.48436e-05	0	0.00329278	0.00211624	0.0036158	0.0410723	0.0417621	0.00686436	0.00787402	0.0368726	0.0209386	0	0.000641343	4.67017e-05	0
k__Bacteria;p__Firmicutes;c__Clostridia;o__Clostridiales;f__Ruminococcaceae;g__Anaerofilum	0	0	0	0	0	2.95526e-05	2.89042e-05	0	0	0	0	0	0	0	0	0	0	0	0	0	0	0	0	0	0	0	0	5.36557e-05	0	0	0	0	0	0	0	0
k__Bacteria;p__Firmicutes;c__Clostridia;o__Clostridiales;f__Ruminococcaceae;g__Ethanoligenens	0.000117074	0.000241942	0.0780129	0.0949668	0.0939961	0.00192092	0.00332399	0.00494388	0.0220703	0.368073	0.411641	0.491804	6.12107e-05	1.44686e-05	1.79914e-05	6.25391e-05	1.57906e-05	4.05482e-05	0	2.0231e-05	2.20614e-05	0	3.87514e-05	2.75547e-05	0	1.59286e-05	0	1.78852e-05	0.000885723	0.00134434	2.50834e-05	7.32118e-05	0	0	0	0
k__Bacteria;p__Firmicutes;c__Clostridia;o__Clostridiales;f__Ruminococcaceae;g__Faecalibacterium	0	0	0.000434075	0.000610367	0.000277958	5.91051e-05	2.89042e-05	0	0	0	0	0	0	0	0	0	0	0	0	0	0	0	0	0	0	0	0	0	0	0	0	0	0	0	0	0
k__Bacteria;p__Firmicutes;c__Clostridia;o__Clostridiales;f__Ruminococcaceae;g__Oscillospira	0.000386344	0.000397477	0.00268885	0.00370915	0.00270237	0.00177315	0.00141631	0	0	0	0	0	0	0	0	0	0.000473717	0.000405482	0.000436522	0.000303466	0.000419167	0	0	0.000220437	0.000118509	1.59286e-05	0.00313017	0.00343397	0.000811913	0.000912234	0.00283442	0.00146424	0	0	4.67017e-05	0
k__Bacteria;p__Firmicutes;c__Clostridia;o__Clostridiales;f__Ruminococcaceae;g__Ruminococcus	0.047614	0.155569	0.0703201	0.0919619	0.0857655	0.00783143	0.0119664	0.0024163	0.0507139	0.194695	0.233534	0.195019	1.53027e-05	2.89373e-05	1.79914e-05	0	0.0597041	0.00685265	0.0125136	0.0061907	0.00277974	1.48436e-05	0	0.000482207	0.000169299	0.000207072	0.00368913	0.00405995	0.00474231	0.0050653	0.00609527	0.00502721	0	0	2.33508e-05	5.56607e-05
k__Bacteria;p__Firmicutes;c__Clostridia;o__Clostridiales;f__SBYG_4172;g__	0	0	0	0	0	0	5.78085e-05	0	0	0	0	0	0	0	0	0	0	0	0	0	0	0	0	0	0	0	0	0	0	0	5.01668e-05	0	0	0	0	0
k__Bacteria;p__Firmicutes;c__Clostridia;o__Clostridiales;f__Symbiobacteriaceae;g__	0	0	0	0	0	0	0	0	0	0	0	2.41584e-05	1.53027e-05	4.34059e-05	0	0	0	0	0	2.0231e-05	2.20614e-05	0	0	0	0	0	2.23584e-05	0	1.84526e-05	0	0	0	0	0	0	0
k__Bacteria;p__Firmicutes;c__Clostridia;o__Clostridiales;f__Symbiobacteriaceae;g__Symbiobacterium	0	0	6.02882e-05	0.000219106	7.72105e-05	0.00245286	0.00239905	0	0	0.0382898	0.00155544	0.00852791	0.014966	0.0177241	0	0	7.89528e-05	0.000283837	0.000181884	0.00139594	0.00141193	0	0	0.00106085	0.00297967	0.00175215	0.00143094	0.0016991	0.00169764	0.00146437	0.00371234	0.00478317	0	0	0	0
k__Bacteria;p__Firmicutes;c__Clostridia;o__Clostridiales;f__Syntrophomonadaceae;g__Syntrophomonas	0	0	0	0	0	0.00245286	0.00263029	0	0	6.09468e-05	6.69008e-05	6.0396e-05	0.000581502	0.000462996	0	0	0.000331602	0	0.00069116	0.00358089	0.00408136	0	0	4.1332e-05	0	3.18573e-05	0.000424809	0.000286164	9.22628e-05	9.60246e-05	0.0001505	0.000366059	0	0	0	0
k__Bacteria;p__Firmicutes;c__Clostridia;o__Clostridiales;f__Veillonellaceae;Other	2.34148e-05	3.45632e-05	0	0	1.54421e-05	0.00966369	0.00471139	0	1.76703e-05	0	0	0	0.00944176	0.00905737	0	0	0	0	0	0	0	0	0	0	0	0	0	0	0.000110715	0.000192049	0	0	0	0	7.00525e-05	5.56607e-05
k__Bacteria;p__Firmicutes;c__Clostridia;o__Clostridiales;f__Veillonellaceae;g__	0.000339515	0.0077076	0.0016519	0.00381871	0.00613052	0.0298185	0.0309564	0	0	3.04734e-05	0.000167252	3.62376e-05	0.0068403	0.00601895	0	1.56348e-05	0	0	1.81884e-05	4.04621e-05	2.20614e-05	0	1.93757e-05	0	0	1.59286e-05	0	1.78852e-05	0.10315	0.105051	5.01668e-05	4.88079e-05	0	0	0.000350263	0.000139152
k__Bacteria;p__Firmicutes;c__Clostridia;o__Clostridiales;f__Veillonellaceae;g__Acidaminococcus	0.00184977	0.00314525	0.0406101	0.0575623	0.0520245	0.0668479	0.0720872	0	0	0.000213314	0.000217428	7.24751e-05	0.000137724	1.44686e-05	1.79914e-05	3.12695e-05	1.57906e-05	0	0	0	2.20614e-05	0	0	1.37773e-05	0	0	2.23584e-05	1.78852e-05	0.0636245	0.0658729	0.0001505	0.000146424	0	0	0	0
k__Bacteria;p__Firmicutes;c__Clostridia;o__Clostridiales;f__Veillonellaceae;g__Anaerovibrio	0	0	1.20576e-05	0	0	2.95526e-05	0.000260138	0	0	3.04734e-05	0	0	0	0	0	0	0	0	0	2.0231e-05	0	0	0	0	0	3.18573e-05	0	0	0.000110715	0.000264068	2.50834e-05	0	0	0	0	0
k__Bacteria;p__Firmicutes;c__Clostridia;o__Clostridiales;f__Veillonellaceae;g__BSV43	0	0	0	0	0	0	5.78085e-05	0	0	0	0	0	0	0	0	0	0	0	0	0	0	0	0	0	0	0	0	0	0	0	0	0	0	0	0	0
k__Bacteria;p__Firmicutes;c__Clostridia;o__Clostridiales;f__Veillonellaceae;g__Dialister	0.0137211	0.0170569	0.0266112	0.0300332	0.026267	0.00183226	0.00294823	0	0	1.52367e-05	0	0	0	0	1.79914e-05	1.56348e-05	0	0	0	0	0	0	0	0	0	0	0	0	0.00156847	0.00151239	0	0	0	0	0	0
k__Bacteria;p__Firmicutes;c__Clostridia;o__Clostridiales;f__Veillonellaceae;g__Megasphaera	0.0346188	0.0466776	0.00528124	0.0071053	0.00864758	0.0212779	0.0228054	0	0	0.000106657	6.69008e-05	0	0	0	0	0	0	0	1.81884e-05	2.0231e-05	4.41228e-05	0	0	0	0	0	8.94334e-05	3.57705e-05	0.0446737	0.050749	0	2.44039e-05	0	0	0	0
k__Bacteria;p__Firmicutes;c__Clostridia;o__Clostridiales;f__Veillonellaceae;g__Mitsuokella	0	0	0	0	0	0.000325078	2.89042e-05	0	0	0	0	0	0	0	0	0	0	0	0	0	0	0	0	0	0	0	0	0	1.84526e-05	7.20184e-05	0	0	0	0	0	0
k__Bacteria;p__Firmicutes;c__Clostridia;o__Clostridiales;f__Veillonellaceae;g__Pelosinus	0	0	0	0	0	0	0	0	0	0	0	0	0	0	5.39743e-05	0	0	0	0	0	0	0	0	0	0	0	0	0	0	2.40061e-05	0	0	0	0	0.000467017	0.000473116
k__Bacteria;p__Firmicutes;c__Clostridia;o__Clostridiales;f__Veillonellaceae;g__Phascolarctobacterium	0	0	0	0	0	0.00011821	5.78085e-05	0	0	0	0	0	0	0	0	0	0	0	0	0	0	0	0	0	0	0	0	0	0	0	0	0	0	0	0	0
k__Bacteria;p__Firmicutes;c__Clostridia;o__Clostridiales;f__Veillonellaceae;g__Selenomonas	0	0	2.41153e-05	0	3.08842e-05	0.000502394	0.000404659	0	0	0	0	0	0	2.89373e-05	0	0	0	0	0	0	0	0	0	0	0	0	0	0	0.00173454	0.00189649	0	0	0	0	0	0
k__Bacteria;p__Firmicutes;c__Clostridia;o__Clostridiales;f__Veillonellaceae;g__Sporomusa	0	0	0	0	1.54421e-05	0.00153673	0.00705263	0	0	3.04734e-05	0.000284328	1.20792e-05	0.0361449	0.0452724	0	0	0	0	0	0	0	0	0	0	0	0	0	1.78852e-05	0	0	2.50834e-05	9.76157e-05	0	0	0	0
k__Bacteria;p__Firmicutes;c__Clostridia;o__Clostridiales;f__Veillonellaceae;g__Succiniclasticum	0	0	0.00163984	0.00165895	0.00157509	0.0496188	0.0496575	0	0	0.000441864	0.000518481	0.00014495	0.000428475	2.89373e-05	0	0	0.000236858	0.00034466	0.000218261	0.00467337	0.00485351	0	0	0.00161195	0.0010158	0.000621217	0.00684166	0.00738661	0.0718174	0.0721865	0.00288459	0.00129341	0	0	0	2.78303e-05
k__Bacteria;p__Firmicutes;c__Clostridia;o__Clostridiales;f__Veillonellaceae;g__Thermosinus	0	0	0	0	0	0	0	0	0	0	0	0	0.00419294	0.00342907	0	0	0	0	0	0	0	0	0	0	0	0	0	0	0	0	0	0	0	0	0	0
k__Bacteria;p__Firmicutes;c__Clostridia;o__Clostridiales;f__Veillonellaceae;g__vadinHB04	0	0	0	0	0	0	0	0	0	0	0	0	0	0	0	0	0	0	0	0	0	0	0	0	0	0	0	0	0	0	0	0	3.38249e-05	0	0.00084063	0.000445286
k__Bacteria;p__Firmicutes;c__Clostridia;o__Clostridiales;f__[Acidaminobacteraceae];Other	0	0	0	0	0	0	0	0	0	0	0	0	0	0	0	0	0	0	0	0	0	0	1.93757e-05	0	0	0	0	0	0	0	0	0	3.38249e-05	8.74559e-05	0.00224168	0.00200378
k__Bacteria;p__Firmicutes;c__Clostridia;o__Clostridiales;f__[Acidaminobacteraceae];g__	0	0	0	0	0	0	0	0	0	0	0	0	0	0	0	0	0	0	0.000200073	4.04621e-05	6.61843e-05	0	0	0	0	0	0	1.78852e-05	0	0	2.50834e-05	0	0	0	0	0
k__Bacteria;p__Firmicutes;c__Clostridia;o__Clostridiales;f__[Acidaminobacteraceae];g__Acidaminobacter	0	0	0	0	0	0	0	0	0	0	0	0	0	0	0	0	0	0	0	0	0	0	0	0	0	0	0	0	0	0	0	0	0.0001353	0	0.000163456	0.000333964
k__Bacteria;p__Firmicutes;c__Clostridia;o__Clostridiales;f__[Acidaminobacteraceae];g__Fusibacter	0	0	0	0	0	0	0	0	0	0	0	0	0	0	0	0	0	0	0	0	0	0	0	0	0	0	0	0	0	0	0	0	3.38249e-05	2.9152e-05	0.000653824	0.00150284
k__Bacteria;p__Firmicutes;c__Clostridia;o__Clostridiales;f__[Mogibacteriaceae];Other	0	0	1.20576e-05	0	0	0	5.78085e-05	0	0	0	0	0	0	0	0	0	3.15811e-05	2.02741e-05	0.000109131	0.000222541	0.000485351	0	0	0	0	0	0.000245942	0.000429246	3.69051e-05	4.80123e-05	0.000376251	0.000244039	0	0	0	0
k__Bacteria;p__Firmicutes;c__Clostridia;o__Clostridiales;f__[Mogibacteriaceae];g__	0.00285661	0.00402661	0.00965817	0.00776261	0.00647024	0.019948	0.0185565	0	0	6.09468e-05	6.69008e-05	4.83168e-05	3.06054e-05	2.89373e-05	0	0	0.000631622	0.000912335	0.000763914	0.0175403	0.0190831	1.48436e-05	1.93757e-05	0.0013364	0.00121895	0.000907932	0.0364665	0.0413507	0.0473124	0.042995	0.0275165	0.0338239	0	0	9.34034e-05	2.78303e-05
k__Bacteria;p__Firmicutes;c__Clostridia;o__Clostridiales;f__[Mogibacteriaceae];g__Anaerovorax	0	0	1.20576e-05	0	3.08842e-05	0.00381228	0.00569414	0	0	0	1.67252e-05	0	0.000887556	0.000983867	0	3.12695e-05	1.57906e-05	2.02741e-05	1.81884e-05	6.06931e-05	0.00015443	0	0	2.75547e-05	0	0	0.000447167	0.000196738	5.53577e-05	2.40061e-05	7.52502e-05	4.88079e-05	0	0	0.000116754	0.000111321
k__Bacteria;p__Firmicutes;c__Clostridia;o__Clostridiales;f__[Mogibacteriaceae];g__Mogibacterium	4.68296e-05	0	0.00299029	0.0035057	0.00472528	0.00195047	0.00208111	0	0	1.52367e-05	1.67252e-05	0	0	0	0	0	0.000142115	0.000162193	0.000181884	0.00621093	0.00710378	0	0	0.000399543	0.000558688	0.00023893	0.0118052	0.0152561	0.00516672	0.00499328	0.00908019	0.0103717	0	0	0	0
k__Bacteria;p__Firmicutes;c__Clostridia;o__Clostridiales;f__[Tissierellaceae];Other	0	0	3.61729e-05	7.82522e-05	1.54421e-05	0.000797919	0.00112727	0	0	0	0	0	0	0	0.000107949	4.69043e-05	0.000426345	0.000202741	0.00069116	0.000485545	0.00030886	0	0	0.000123996	0.000812636	0.00165658	0.00158744	0.00137716	1.84526e-05	2.40061e-05	0.00112875	0.000756522	0	0	0	0
k__Bacteria;p__Firmicutes;c__Clostridia;o__Clostridiales;f__[Tissierellaceae];g__	0	0	0	1.56504e-05	0	0	2.89042e-05	0	0	3.04734e-05	5.01756e-05	6.0396e-05	0.00136194	0.00367503	0.0151848	0.00121951	0.0186171	0.010279	0.0228265	0.0156993	0.0172079	0	0	0.00691622	0.006281	0.00536795	0.0213746	0.0203176	0	9.60246e-05	0.0505431	0.0302853	0	0	0	0
k__Bacteria;p__Firmicutes;c__Clostridia;o__Clostridiales;f__[Tissierellaceae];g__Anaerococcus	0	0	0	0	0	0	0	0	0	0	0	0	0	0	0	0	0	0	0	4.04621e-05	6.61843e-05	0	0	0	0	0	2.23584e-05	3.57705e-05	0	0	0.000401334	0.000390463	0	0	0	0
k__Bacteria;p__Firmicutes;c__Clostridia;o__Clostridiales;f__[Tissierellaceae];g__Sedimentibacter	0	0	0	0	0	2.95526e-05	2.89042e-05	0	0	1.52367e-05	1.67252e-05	1.20792e-05	3.06054e-05	4.34059e-05	0.000683675	0.0123358	0.00271598	0.00287892	0.00452892	0.0064537	0.00591246	0	0	0.00061998	0.000457108	0.000175215	0.00903278	0.00894262	1.84526e-05	2.40061e-05	0.0100584	0.00717476	0	0	0	0
k__Bacteria;p__Firmicutes;c__Clostridia;o__Clostridiales;f__[Tissierellaceae];g__Sporanaerobacter	0	0	0	0	0	0.000177315	0.000635893	0	0	0	1.67252e-05	0	1.53027e-05	0	3.59829e-05	0	7.89528e-05	8.10964e-05	0.000145507	0.000323697	0.000551535	0	0	2.75547e-05	3.38599e-05	0	0.00192282	0.00132351	3.69051e-05	7.20184e-05	0.00155517	0.000878542	0	0	0	0
k__Bacteria;p__Firmicutes;c__Clostridia;o__Clostridiales;f__[Tissierellaceae];g__Tepidimicrobium	0	0	7.23458e-05	7.82522e-05	6.17684e-05	0.000945682	0.000780414	0	0	0.000594231	0.000551932	0.000905939	0.00201995	0.00238733	0	0	0.00056846	0.000831238	0.00092761	0.00414736	0.00359601	0.176461	0.175215	0.0387556	0.0359592	0.0216948	0.0188928	0.00534769	0.000387504	0.000384098	0.00652168	0.004954	0	0	0	0
k__Bacteria;p__Firmicutes;c__Clostridia;o__Clostridiales;f__[Tissierellaceae];g__Tissierella_Soehngenia	0	0	0	0	0	5.91051e-05	8.67127e-05	0	0	0	1.67252e-05	0	1.53027e-05	5.78746e-05	0.00109748	7.81739e-05	0.0202593	0.0219569	0.0209895	0.0142427	0.0161048	1.48436e-05	0	0.000716421	0.000829566	0.00151322	0.0195412	0.0197274	1.84526e-05	0	0.0278677	0.0200112	0	0	0	0
k__Bacteria;p__Firmicutes;c__Clostridia;o__Halanaerobiales;f__Halanaerobiaceae;g__	1.17074e-05	0	0.000132634	0.000203456	0.000169863	0.00330989	0.00167645	0	0	0.00150843	0.00140492	0.00219841	0.00201995	0.00544021	0	0	1.57906e-05	8.10964e-05	0.00132776	0.00141617	0.00138987	1.48436e-05	3.87514e-05	0.131532	0.197962	0.253743	0.00207933	0.00184218	0.00123632	0.00105627	0.00238292	0.00331894	0	0	0	2.78303e-05
k__Bacteria;p__Firmicutes;c__Clostridia;o__MBA08;f__;g__	0	0	0	1.56504e-05	4.63263e-05	0.000502394	0.000231234	0	1.76703e-05	7.61835e-05	8.3626e-05	0.000169109	0.000122421	0.000159155	0.149077	0.000156348	0.253328	0.229564	0.230975	0.289142	0.225225	1.48436e-05	1.93757e-05	0.130802	0.165558	0.0769194	0.139047	0.0835778	0.000129168	0.000240061	0.0046906	0.00536887	0	0	0	0
k__Bacteria;p__Firmicutes;c__Clostridia;o__Natranaerobiales;f__;g__	0	0	0	0	0	0	0	0	0	0	0	0	0	0	0	0	0	0	0.000145507	0	0	0	0	0	0	0	0	0	0	0	0	0	0	0	0	0
k__Bacteria;p__Firmicutes;c__Clostridia;o__Natranaerobiales;f__Anaerobrancaceae;Other	0	0	0	0	0	0	0	0	0	0	0	0	0	2.89373e-05	0	0	0	0	0	2.0231e-05	0	0	0	2.75547e-05	1.69299e-05	0	0	0	0	0	0	0	0	0	0	0
k__Bacteria;p__Firmicutes;c__Clostridia;o__Natranaerobiales;f__Anaerobrancaceae;g__	0	0	0	0	0	2.95526e-05	2.89042e-05	0	1.76703e-05	4.57101e-05	5.01756e-05	6.0396e-05	0	4.34059e-05	0	0	0.00127903	0.00141919	0.00110949	0.026624	0.0407254	0	0	0.00256258	0.00274265	0.00157694	0.0156509	0.0141472	0	2.40061e-05	0.00331101	0.00197672	0	0	0	0
k__Bacteria;p__Firmicutes;c__Clostridia;o__Natranaerobiales;f__Anaerobrancaceae;g__A55_D21	0	0	0	0	0	0	0	0	0	1.52367e-05	0	1.20792e-05	1.53027e-05	2.89373e-05	0	0	0	0	0	0	0	0.000192967	0.000155006	0.000165328	8.46496e-05	0.000143358	6.70751e-05	3.57705e-05	0	4.80123e-05	2.50834e-05	4.88079e-05	0	0	0	0
k__Bacteria;p__Firmicutes;c__Clostridia;o__Natranaerobiales;f__Anaerobrancaceae;g__Anaerobranca	0	0	0	0	0	0	0	0	0	0	0	0	0	0	0	0	0	0	0	0	0	0	0	0	0	0	0	0.00697525	0	0	0	0	0	0	0	0
k__Bacteria;p__Firmicutes;c__Clostridia;o__Natranaerobiales;f__Anaerobrancaceae;g__Dethiobacter	0	0	1.20576e-05	1.56504e-05	0	5.91051e-05	0.000115617	0	0	0	1.67252e-05	6.0396e-05	1.53027e-05	5.78746e-05	0	0	0	0	0	0.000182079	0.000397106	0	0	0.000385765	0.000812636	0.000573431	0.0010732	0.00125197	3.69051e-05	0	0.000125417	4.88079e-05	0	0	0	0
k__Bacteria;p__Firmicutes;c__Clostridia;o__Natranaerobiales;f__ML1228J-1;g__	0	0	0	0	0	2.95526e-05	2.89042e-05	0	0	0	5.01756e-05	2.41584e-05	0	1.44686e-05	0	0	0	0	0	0	6.61843e-05	0	0	1.37773e-05	0	1.59286e-05	2.23584e-05	3.57705e-05	0	0	5.01668e-05	9.76157e-05	0	0	0	0
k__Bacteria;p__Firmicutes;c__Clostridia;o__Natranaerobiales;f__YAB3B13;g__	0	0	0	0	0	2.95526e-05	0	0	0	0	0	0	1.53027e-05	0	0	0	0	0	0	0	0	0	0	0	0	0	0	0	0	0	0	0	0	0	0	0
k__Bacteria;p__Firmicutes;c__Clostridia;o__OPB54;f__;g__	0	3.45632e-05	0.000132634	0.000219106	0.000386053	0.00688575	0.00534728	0.000270244	0.000353407	0.0019503	0.00525171	0.00387742	0.27753	0.12663	3.59829e-05	0.0014384	0.000678994	0.000182467	0.00327392	0.010419	0.0105674	0.00117265	1.93757e-05	0.0646432	0.0187245	0.328353	0.016344	0.0138968	0.00204824	0.00256866	0.00441468	0.00651585	0	0	2.33508e-05	0
k__Bacteria;p__Firmicutes;c__Clostridia;o__SHA-98;Other;Other	0	0	0	0	0	0	0	0	0	0	0	0	0.0011171	0.000897056	0	0	0	0	0	0	0	0	0	0	0	0	0	0	0	0	0	0	0	0	0	0
k__Bacteria;p__Firmicutes;c__Clostridia;o__SHA-98;f__;g__	0	0	1.20576e-05	1.56504e-05	0	0.000147763	0.000289042	0	0	6.09468e-05	0.000953337	0.000205346	0.0953663	0.07774	0	0	1.57906e-05	2.02741e-05	3.63769e-05	0.000647393	0.00077215	0	0	6.88867e-05	6.77197e-05	4.77859e-05	0.000983768	0.000858492	7.38103e-05	4.80123e-05	0.0001505	0.000195231	0	0	0	0
k__Bacteria;p__Firmicutes;c__Clostridia;o__SHA-98;f__D2;g__	0	0	0	0	0	0.000177315	5.78085e-05	0	0	0.000106657	0.000234153	4.83168e-05	0.0240099	0.194907	0	0	0	2.02741e-05	0	8.09242e-05	2.20614e-05	0	0	0	1.69299e-05	1.59286e-05	2.23584e-05	5.36557e-05	3.69051e-05	9.60246e-05	5.01668e-05	7.32118e-05	0	0	0	0
k__Bacteria;p__Firmicutes;c__Clostridia;o__Thermoanaerobacterales;Other;Other	0	0	0	0	0	0	0	0	0	0	0	0	0	0	0	0	0	0	0	0	0	0	0	2.75547e-05	1.69299e-05	1.59286e-05	0	0	0	0	0	0	0	0	0	0
k__Bacteria;p__Firmicutes;c__Clostridia;o__Thermoanaerobacterales;f__;g__	0	0	2.41153e-05	3.13009e-05	0	0.00203913	0.00254357	0	0	7.61835e-05	0.000117076	8.45543e-05	0.00941115	0.0132967	1.79914e-05	0	0.00161064	0.00320331	0.00174609	0.0100346	0.0176271	0	0	0.0349255	0.0242267	0.0184613	0.0330233	0.0277758	7.38103e-05	0.000240061	0.00386284	0.00268443	0	0	0	0
k__Bacteria;p__Firmicutes;c__Clostridia;o__Thermoanaerobacterales;f__Caldicellulosiruptoraceae;g__Caldicellulosiruptor	0	0	0	0	0	0	0	0	0	0	0	0	0.000336659	0	0	0	0	0	0	0	0	0	0	0	0	0	0	0	0	0	0	0	0	0	0	0
k__Bacteria;p__Firmicutes;c__Clostridia;o__Thermoanaerobacterales;f__Thermoanaerobacteraceae;Other	0	0	0	0	0	0	0	0	0	0	0	0	1.53027e-05	1.44686e-05	0	0	0	0	0	0	0	0	0	0	0	3.18573e-05	0	0	0	0	0	0	0	0	0	0
k__Bacteria;p__Firmicutes;c__Clostridia;o__Thermoanaerobacterales;f__Thermoanaerobacteraceae;g__	0	0	1.20576e-05	0	1.54421e-05	0	2.89042e-05	0	0	0	3.34504e-05	6.0396e-05	7.65134e-05	0.000159155	0	0	0.000189487	0.000101371	0.000145507	0	6.61843e-05	0	0	0.0211206	0.0286962	0.00670596	0	0.00236085	1.84526e-05	2.40061e-05	2.50834e-05	2.44039e-05	0	0	0	0
k__Bacteria;p__Firmicutes;c__Clostridia;o__Thermoanaerobacterales;f__Thermoanaerobacteraceae;g__Carboxydothermus	0	0	0	0	0	0	0	0	0	0	0	0	0	2.89373e-05	0	0	0	0	0	0	0	0	0	0	0	0	0	0	0	0	0	0	0	0	0	0
k__Bacteria;p__Firmicutes;c__Clostridia;o__Thermoanaerobacterales;f__Thermoanaerobacteraceae;g__Moorella	0	0	0	0	0	0	0	0	0	0	0.0189998	0.00948217	0.000214238	0.000245967	0	0	0	0	3.63769e-05	0	0	0	0	0	0	0	0	0	0	0	0	0	0	0	0	0
k__Bacteria;p__Firmicutes;c__Clostridia;o__Thermoanaerobacterales;f__Thermoanaerobacteraceae;g__Thermacetogenium	0	0	0	3.13009e-05	0	2.95526e-05	2.89042e-05	0	0	1.52367e-05	3.34504e-05	3.62376e-05	0.00174451	0.0027201	0	0	0	0	0	4.04621e-05	4.41228e-05	0	0	0	0	3.18573e-05	0.000156509	8.94262e-05	5.53577e-05	0	0.000125417	0.000146424	0	0	0	0
k__Bacteria;p__Firmicutes;c__Clostridia;o__Thermoanaerobacterales;f__Thermoanaerobacteraceae;g__Thermoanaerobacter	0	0	0	0	0	0	0	0	0	0	0	0	9.18161e-05	0.000159155	0	0	0	0	0	0	0	0	0	0	0	0	0	0	0	0	0	0	0	0	0	0
k__Bacteria;p__Firmicutes;c__Clostridia;o__Thermoanaerobacterales;f__Thermoanaerobacterales Family III. Incertae Sedis;g__Thermovenabulum	0	0	0	0	1.54421e-05	0	0	0	0	6.09468e-05	0.000334504	8.45543e-05	0.0310032	0.00846415	0	0	0	0	0	0	0	0	0	0	1.69299e-05	0	4.47167e-05	3.57705e-05	3.69051e-05	0	5.01668e-05	7.32118e-05	0	0	0	0
k__Bacteria;p__Firmicutes;c__Clostridia;o__[Desulforudales];f__[Desulforudaceae];g__	0	0	0	0	0	0	0	0	0	0	0	0	0	0	0	0	0	0	0	0	0.00015443	0	0	0	0	0	0	0	0	0	0	0	0	0	0	0
k__Bacteria;p__Firmicutes;c__Erysipelotrichi;o__Erysipelotrichales;f__Erysipelotrichaceae;g__	0	0	0.000422017	0.000469513	0.000231632	0.00254152	0.00335289	0	0	1.52367e-05	0	0	0	0	0	0	0	4.05482e-05	1.81884e-05	0.000121386	8.82457e-05	0	0	1.37773e-05	6.77197e-05	4.77859e-05	0.000201225	0.000196738	0.000166073	0.000288074	0.000175584	7.32118e-05	0	0	0	0
k__Bacteria;p__Firmicutes;c__Erysipelotrichi;o__Erysipelotrichales;f__Erysipelotrichaceae;g__Bulleidia	0.0026927	0.00264409	0.00290589	0.00381871	0.00375243	0.00508304	0.00557852	0	0	0.000228551	0.000183977	0	3.06054e-05	0	0	0	3.15811e-05	6.08223e-05	5.45653e-05	0.00178033	0.00167667	0	0	0.00020666	6.77197e-05	0.000159286	0.00313017	0.00345185	0.0706733	0.0734108	0.00280934	0.0024892	0	0	0	0
k__Bacteria;p__Firmicutes;c__Erysipelotrichi;o__Erysipelotrichales;f__Erysipelotrichaceae;g__Catenibacterium	0	0	1.20576e-05	0	4.63263e-05	0.00011821	0.000173425	0	0	0	0	0	0	0	0	0	0	0	0	2.0231e-05	6.61843e-05	0	0	0	0	0	0.000111792	8.94262e-05	0.000129168	4.80123e-05	5.01668e-05	0.00012202	0	0	0	0
k__Bacteria;p__Firmicutes;c__Erysipelotrichi;o__Erysipelotrichales;f__Erysipelotrichaceae;g__L7A_E11	0	0	0	0	0	0.00011821	0.000231234	0	0	0	0	0	0	0	0	0	0	0	0	2.0231e-05	0	0	0	0	1.69299e-05	1.59286e-05	4.47167e-05	1.78852e-05	0.000147621	0.000240061	0	0	0	0	0	0
k__Bacteria;p__Firmicutes;c__Erysipelotrichi;o__Erysipelotrichales;f__Erysipelotrichaceae;g__PSB-M-3	0	0	0	0	1.54421e-05	0	5.78085e-05	0	0	0	0	0	0	0	0	0	0	0	0	0	0	0	0	0	0	0	0	0	0	0	2.50834e-05	0	0	0	0.000163456	0
k__Bacteria;p__Firmicutes;c__Erysipelotrichi;o__Erysipelotrichales;f__Erysipelotrichaceae;g__RFN20	0	0	0.000928438	0.00137724	0.00123537	0.000827472	0.000664798	0	0	1.52367e-05	0	0	0	0	0	0	0	0	0	0.000161848	0.000132369	0	0	1.37773e-05	0	0	8.94334e-05	7.1541e-05	7.38103e-05	7.20184e-05	0	2.44039e-05	0	0	0	0
k__Bacteria;p__Firmicutes;c__Erysipelotrichi;o__Erysipelotrichales;f__Erysipelotrichaceae;g__Sharpea	0	0	0	0	0	5.91051e-05	0	0	0	0	0	0	0	0	0	0	0	0	0	0	0	0	0	0	0	0	0	0	0	0	0	0	0	0	0	0
k__Bacteria;p__Firmicutes;c__Erysipelotrichi;o__Erysipelotrichales;f__Erysipelotrichaceae;g__[Eubacterium]	2.34148e-05	0	4.82305e-05	0.000125203	6.17684e-05	5.91051e-05	8.67127e-05	0	0	0	0	0	0	0	0	0	1.57906e-05	0	1.81884e-05	0.000182079	0.000198553	0	0	2.75547e-05	0	4.77859e-05	0.00013415	0.000357705	0.000535124	0.000240061	0.000501668	0.00068331	0	0	0	0
k__Bacteria;p__Firmicutes;c__Erysipelotrichi;o__Erysipelotrichales;f__Erysipelotrichaceae;g__p-75-a5	0	0	1.20576e-05	0	0	0.000177315	0.000115617	0	0	0	0	0	0	0	0	0	0	0	0	2.0231e-05	4.41228e-05	0	0	0	0	0	0	1.78852e-05	0.000313694	4.80123e-05	0	2.44039e-05	0	0	0	0
k__Bacteria;p__Firmicutes;c__OPB54;o__;f__;g__	0	0	0	0	0	5.91051e-05	5.78085e-05	0	0	0	0	1.20792e-05	0	1.44686e-05	0	0	0.00519509	0.00354797	0.00321935	0.010156	0.0090893	0	0	0.00592425	0.00589161	0.00669003	0.00377856	0.00300472	0	0	0.000401334	0.000341655	0	0	0	0
k__Bacteria;p__Fusobacteria;c__Fusobacteriia;o__Fusobacteriales;f__;g__	0	0	0	0	0	0	0	0	0	0	0	0	0	0	0	0	0	0	0	0	0	0	0	0	0	0	0	0	0	0	0	2.44039e-05	0.000405899	0.000174912	0.00483363	0.00345096
k__Bacteria;p__Fusobacteria;c__Fusobacteriia;o__Fusobacteriales;f__Fusobacteriaceae;g__u114	0	0	0	0	0	0	0	0	0	0	0	0	0	0	0	0	0	0	0	0	0	0	0	0	0	0	0	0	0	0	0	0	0	2.9152e-05	0.000653824	0.000333964
k__Bacteria;p__GN02;c__BD1-5;o__;f__;g__	0	0	0	0	0	0	0	0	0	0	0	0	0	0	0	0	0	0	0	0	0	0	0	0	0	0	0	0	0	0	0	0	0.000710323	0.000728799	0.00112084	0.000946232
k__Bacteria;p__GN02;c__GKS2-174;o__;f__;g__	0	0	0	0	0	0	0	0	0	0	0	0	0	0	0	0	0	0	0	0	0	0	0	0	0	0	0	0	0	0	0	0	0.000101475	0.000233216	0.000210158	0.000278303
k__Bacteria;p__Gemmatimonadetes;c__Gemm-1;o__;f__;g__	0	0	0	0	0	0	0	0	0	0	0	0	0	0	3.59829e-05	4.69043e-05	1.57906e-05	0	0	0	0	1.48436e-05	0	0	0	1.59286e-05	0	0	0	0	0	0	0.000710323	0.000641343	2.33508e-05	0
k__Bacteria;p__Gemmatimonadetes;c__Gemm-3;o__;f__;g__	0	0	0	0	0	2.95526e-05	8.67127e-05	0	0	3.04734e-05	0	0	0	0	0	0	0	4.05482e-05	0	2.0231e-05	0	0	0	0	0	0	2.23584e-05	3.57705e-05	0.000184526	4.80123e-05	7.52502e-05	4.88079e-05	0	0	0	0
k__Bacteria;p__Gemmatimonadetes;c__Gemm-5;o__;f__;g__	0	0	9.64611e-05	0.000219106	0.000324284	0.00431468	0.00283262	0	0	0.000167604	0.000117076	4.83168e-05	1.53027e-05	0	0	0	6.31622e-05	0.000141919	0.00023645	0.00279188	0.00229439	0	0	9.64413e-05	8.46496e-05	0.0001115	0.00167688	0.0018243	0.00297086	0.00252065	0.00361201	0.00802889	0	0	0	0
k__Bacteria;p__Gemmatimonadetes;c__Gemmatimonadetes;o__;f__;g__	0	0	0	0	0	0	0	0	0	0	0	0	0	0	0	0	0	0	0	0	0	0	0	0	0	0	0	0	0	0	0	0	0	0	4.67017e-05	2.78303e-05
k__Bacteria;p__Gemmatimonadetes;c__Gemmatimonadetes;o__Gemmatimonadales;f__A1-B1;g__	0	1.72816e-05	2.41153e-05	0	0	0	0	1.58967e-05	0	1.52367e-05	0	0	0	0	3.59829e-05	9.38086e-05	0	0	1.81884e-05	0	0	0.000103905	3.87514e-05	5.51093e-05	1.69299e-05	1.59286e-05	0	0	0	0	0	0	0.00602084	0.00682156	0.00233508	0.00258822
k__Bacteria;p__Gemmatimonadetes;c__Gemmatimonadetes;o__Gemmatimonadales;f__Gemmatimonadaceae;g__Gemmatimonas	0	5.18448e-05	0	1.56504e-05	0	0	0	0	0	0	1.67252e-05	0	0	0	0	0	0	0	0	0	0	4.45309e-05	3.87514e-05	0	0	0	0	0	0	0	0	0	0.00520904	0.00612191	0.00359603	0.00367361
k__Bacteria;p__LD1;c__;o__;f__;g__	0	0	0	0	0	0	8.67127e-05	0	0	0	0	0	0	0	0	0	0	0	0	0	0	0	0	0	0	0	0	0	0	0	0	0	0	0	0	0
k__Bacteria;p__Lentisphaerae;c__[Lentisphaeria];o__Victivallales;f__Victivallaceae;g__	0	0	0	3.13009e-05	0	0.00011821	2.89042e-05	0	0	0	0	0	0	0	0	0	0	0	0	0	0	0	0	0	0	0	0	0	0	2.40061e-05	0	0	0	0	0	0
k__Bacteria;p__NKB19;c__;o__;f__;g__	0	0	0	0	0	0	0	0	0	0	0	0	0	0	0	0	0	0	0	0	0	0	0	0	0	0	0	0	3.69051e-05	2.40061e-05	5.01668e-05	0	0	0	0	0
k__Bacteria;p__Nitrospirae;c__Nitrospira;o__Nitrospirales;f__Nitrospiraceae;g__Nitrospira	0	0	0	0	0	0	0	0	0	1.52367e-05	0	0	0	0	0	0	0	0	3.63769e-05	0	2.20614e-05	0	1.93757e-05	1.37773e-05	0	1.59286e-05	0	0	0	0	0	0	0	0	0	0
k__Bacteria;p__OP11;c__;o__;f__;g__	0	0	0	0	0	0	0	0	0	0	0	0	0	0	0	0	0	0	0	0	0	0	0	0	0	0	2.23584e-05	0	1.84526e-05	0	0	0	0	0	0	0
k__Bacteria;p__OP8;c__OP8_1;o__SHA-124;f__;g__	0	0	0	0	0	0	5.78085e-05	0	0	0	0	0	0	0	0	0	0	0	0	0	0	0	0	0	0	0	2.23584e-05	3.57705e-05	0	0	0	0	0	0	0	0
k__Bacteria;p__OP9;c__JS1;o__BA021;f__;g__	0	0	2.41153e-05	1.56504e-05	0	0.000384183	0.000404659	0	0	1.52367e-05	1.67252e-05	0	0	0	0	0	0	2.02741e-05	0	0.000101155	0.000198553	0	0	5.51093e-05	0	0	0.000223584	0.000232508	0.00110715	0.00163242	0	0	0	0	0	0
k__Bacteria;p__OP9;c__OPB46;o__SHA-1;f__;g__	0	0	0	0	0	0.000265973	2.89042e-05	0	0	1.52367e-05	0	0	0	0	0	0	0	2.02741e-05	1.81884e-05	6.06931e-05	0.00015443	0	0	2.75547e-05	8.46496e-05	0	0.000245942	0.000304049	0.000313694	0.000120031	0	2.44039e-05	0	0	0	0
k__Bacteria;p__Planctomycetes;c__BD7-11;o__;f__;g__	0	0	0	1.56504e-05	0	5.91051e-05	0	0	0	0	0	0	0	0	0	0	0	0	0	4.04621e-05	0	0	0	0	0	0	0	0	7.38103e-05	0.000120031	2.50834e-05	0	0	0	0	0
k__Bacteria;p__Planctomycetes;c__OM190;o__CL500-15;f__;g__	0	0	0	0	0	0.00011821	8.67127e-05	0	0	0	0	0	0	0	0	0	0	0	0	0	0	1.48436e-05	1.93757e-05	0	0	0	0	0	5.53577e-05	2.40061e-05	0	0	0.00165742	0.00236131	0.00130765	0.00130803
k__Bacteria;p__Planctomycetes;c__OM190;o__agg27;f__;g__	0	0	0	0	0	0	0	0	0	0	0	0	0	0	0	0	0	0	0	0	0	0	0	0	0	0	0	0	0	0	0	0	0	0	2.33508e-05	5.56607e-05
k__Bacteria;p__Planctomycetes;c__Phycisphaerae;o__AKAU3564;f__;g__	0	0	0	0	0	0	0	0	0	0	0	0	0	0	0	0	0	0	0	0	0	0	0	0	1.69299e-05	0	0	5.36557e-05	0	0	0	0	0	0	0	0
k__Bacteria;p__Planctomycetes;c__Phycisphaerae;o__Phycisphaerales;f__;g__	0	0	0	0	0	0.000206868	5.78085e-05	0	0	0	1.67252e-05	0	0	0	0	0	0	0	0	2.0231e-05	0	0	0	0	1.69299e-05	0	2.23584e-05	1.78852e-05	0.000239883	0.000144037	2.50834e-05	0.000170828	3.38249e-05	0	4.67017e-05	5.56607e-05
k__Bacteria;p__Planctomycetes;c__Phycisphaerae;o__Phycisphaerales;f__Phycisphaeraceae;g__	0	0	0	0	0	0.000147763	0	0	0	0	0	0	0	0	0	0	0	0	0	4.04621e-05	0	0	0	0	0	1.59286e-05	2.23584e-05	0	3.69051e-05	7.20184e-05	2.50834e-05	2.44039e-05	0	0	0	0
k__Bacteria;p__Planctomycetes;c__Phycisphaerae;o__Pla1;f__;g__	0	0	0	0	0	0	5.78085e-05	0	0	0	0	0	0	0	0	0	0	0	0	0	6.61843e-05	0	0	0	0	0	0	0	0	0	0	0	0	0	0	0
k__Bacteria;p__Planctomycetes;c__Phycisphaerae;o__WD2101;f__;g__	1.17074e-05	1.72816e-05	0	1.56504e-05	4.63263e-05	5.91051e-05	2.89042e-05	0	0	1.52367e-05	0	0	0	0	0.00025188	0.000156348	3.15811e-05	0	3.63769e-05	0	0	0.000371091	0.000193757	1.37773e-05	3.38599e-05	0	0	0	0	0	0	0	0.000575024	0.000816255	0.000467017	0.000500946
k__Bacteria;p__Planctomycetes;c__Pla3;o__;f__;g__	0	0	0	0	0	2.95526e-05	2.89042e-05	0	0	0	0	0	0	0	0	0	0	0	0	0	0	0	0	0	0	0	0	0	1.84526e-05	0	0	0	0	0	0	0
k__Bacteria;p__Planctomycetes;c__Planctomycetia;o__B97;f__;g__	0	0	0	0	0	5.91051e-05	0	0	0	0	0	0	0	0	0	0	0	0	0	0	0	0	0	0	0	0	0	0	0	4.80123e-05	0	0	0	0	0	0
k__Bacteria;p__Planctomycetes;c__Planctomycetia;o__Gemmatales;f__Gemmataceae;g__	0	0	0	0	0	5.91051e-05	2.89042e-05	0	0	0	0	0	0	0	0	0	0	0	1.81884e-05	4.04621e-05	2.20614e-05	0	0	1.37773e-05	3.38599e-05	0	8.94334e-05	5.36557e-05	7.38103e-05	4.80123e-05	0.000125417	9.76157e-05	0	0	0	0
k__Bacteria;p__Planctomycetes;c__Planctomycetia;o__Gemmatales;f__Gemmataceae;g__Gemmata	0	1.72816e-05	1.20576e-05	1.56504e-05	0	5.91051e-05	2.89042e-05	0	0	0	0	0	0	0	0	0	0	0	0	0	0	1.48436e-05	1.93757e-05	0	0	1.59286e-05	0	0	0.000129168	2.40061e-05	2.50834e-05	2.44039e-05	0.000947098	0.000991167	0.000326912	0.000139152
k__Bacteria;p__Planctomycetes;c__Planctomycetia;o__Gemmatales;f__Isosphaeraceae;g__	0	0	0	0	0	5.91051e-05	0	0	0	0	0	0	0	0	0	0	0	0	0	0	2.20614e-05	0	0	0	0	0	0	0	0.000129168	9.60246e-05	5.01668e-05	4.88079e-05	0	0	0	0
k__Bacteria;p__Planctomycetes;c__Planctomycetia;o__Pirellulales;f__Pirellulaceae;g__	0.000374637	0.000622138	0.000614939	0.00071992	0.000818432	0.000768367	0.000520276	0.000604076	0.000212044	0.000838019	0.00041813	0.000241584	0	1.44686e-05	0.0620705	0.0248437	0.00375815	0.00354797	0.00371044	0.000708086	0.000595658	0.00831243	0.00740152	0.000440875	0.000304739	0.000318573	0.00109556	0.00116254	0.000904176	0.00062416	0.00117892	0.000707714	0.0448857	0.067516	0.0155517	0.0158911
k__Bacteria;p__Planctomycetes;c__Planctomycetia;o__Pirellulales;f__Pirellulaceae;g__A17	0	0	0	0	0	0	0	0	0	0	0	0	0	0	0	0	0	0	0	0	2.20614e-05	0	0	1.37773e-05	0	0	0	0	0	2.40061e-05	5.01668e-05	0	0	0	0	0
k__Bacteria;p__Planctomycetes;c__Planctomycetia;o__Pirellulales;f__Pirellulaceae;g__Pirellula	0	0	0	0	0	0	0	0	0	0	0	0	0	0	0	0	0	0	0	0	0	0	0	0	0	0	2.23584e-05	0	0	0	0	2.44039e-05	0	0	0	0
k__Bacteria;p__Planctomycetes;c__Planctomycetia;o__Planctomycetales;f__Planctomycetaceae;g__Planctomyces	1.17074e-05	3.45632e-05	2.41153e-05	4.69513e-05	4.63263e-05	2.95526e-05	0.000173425	0	0	1.52367e-05	0	0	0	0	0.00385017	0.00115697	0.000268439	0.000364934	0.000327392	0.000121386	0.000110307	0.000148436	0.000116254	1.37773e-05	0	3.18573e-05	0.000178867	0.000143082	0.000295241	0.00031208	0.000125417	0.000146424	0.00263834	0.00276944	0.000210158	0.000306134
k__Bacteria;p__Planctomycetes;c__vadinHA49;o__DH61;f__;g__	0	0	0	0	0	0	0	0	0	0	0	0	0	0	0	0	0	0	0	0	0	0	0	0	0	0	0	0	0	0	0	0	0.000304424	0.000932863	4.67017e-05	0
k__Bacteria;p__Proteobacteria;Other;Other;Other;Other	0	0	0	0	0	0	0	0	0	0	0	0	0	0	0	0	0	0	0	0	0	0	0	0	0	0	0	0	0	0	0	0	3.38249e-05	2.9152e-05	0	0
k__Bacteria;p__Proteobacteria;c__;o__;f__;g__	0	0	0	0	3.08842e-05	0.000265973	0.000144521	0	0	1.52367e-05	0	0	0	0	0	0	0	0	0	0	0	0	0	0	0	0	0	3.57705e-05	0.000147621	0.000144037	7.52502e-05	0	0	0	0	0
k__Bacteria;p__Proteobacteria;c__Alphaproteobacteria;Other;Other;Other	0	0	0	0	0	0	0	0	0	0	0	0	0	0	1.79914e-05	0	0	0	0	0	0	0	1.93757e-05	1.37773e-05	0	0	0	0	0	0	0	0	0	2.9152e-05	0	0
k__Bacteria;p__Proteobacteria;c__Alphaproteobacteria;o__;f__;g__	0	1.72816e-05	0	0	1.54421e-05	0.000147763	5.78085e-05	1.58967e-05	0	1.52367e-05	0	0	0	0	8.99572e-05	0	1.57906e-05	0	0	4.04621e-05	8.82457e-05	2.96872e-05	1.93757e-05	1.37773e-05	3.38599e-05	0	2.23584e-05	0	0.000110715	9.60246e-05	2.50834e-05	4.88079e-05	0.000575024	0.00014576	0.00109749	0.00144718
k__Bacteria;p__Proteobacteria;c__Alphaproteobacteria;o__BD7-3;f__;g__	0	0	0	0	0	0	0	0	0	0	0	0	0	0	0	0	0	0	0	0	0	1.48436e-05	0	0	0	0	0	0	0	0	2.50834e-05	0	0.000439724	0.000670495	0.000630473	0.000751419
k__Bacteria;p__Proteobacteria;c__Alphaproteobacteria;o__Caulobacterales;f__Caulobacteraceae;g__	1.17074e-05	0	2.41153e-05	1.56504e-05	3.08842e-05	0	2.89042e-05	0	0	1.52367e-05	0	0	0	0	0.00012594	0.000203252	0	4.05482e-05	1.81884e-05	0	0	0.000118749	0.00013563	2.75547e-05	1.69299e-05	3.18573e-05	0	0	0	7.20184e-05	0	0	0.00270599	0.00434364	0.00467017	0.00684627
k__Bacteria;p__Proteobacteria;c__Alphaproteobacteria;o__Caulobacterales;f__Caulobacteraceae;g__Asticcacaulis	0	0	0	1.56504e-05	0	0	0	0	0	0	0	0	0	0	3.59829e-05	0	0	0	0	0	0	1.48436e-05	0	0	0	0	0	0	0	0	0	0	0.0014883	0.00274029	0.000583771	0.000361795
k__Bacteria;p__Proteobacteria;c__Alphaproteobacteria;o__Caulobacterales;f__Caulobacteraceae;g__Brevundimonas	0	0	0	0	0	0	0	0	0	0	0	0	0	0	0	0	0	0	0	0	0	0	0	0	0	0	0	0	0	0	0	0	0	0	0	0
k__Bacteria;p__Proteobacteria;c__Alphaproteobacteria;o__Caulobacterales;f__Caulobacteraceae;g__Mycoplana	0	0	0	0	0	0	0	0	0	0	0	0	0	0	0	0	0	0	0	0	0	0	0	0	0	0	0	0	0	0	0	0	0.000101475	0	2.33508e-05	8.3491e-05
k__Bacteria;p__Proteobacteria;c__Alphaproteobacteria;o__RF32;f__;g__	0	0	0	0	0	5.91051e-05	5.78085e-05	0	0	0	0	0	0	0	0	0	0	0	0	0	0	0	0	0	0	0	0	0	0	2.40061e-05	0	0	0	0	0	0
k__Bacteria;p__Proteobacteria;c__Alphaproteobacteria;o__Rhizobiales;Other;Other	0	0	0	0	0	2.95526e-05	0.000115617	0	0	0	0	0	0	0	0.000179914	0.000125078	0	2.02741e-05	0	0	0	0.000682807	0.00027126	0	5.07898e-05	3.18573e-05	0	0	0.000147621	7.20184e-05	2.50834e-05	4.88079e-05	0	0	0.000116754	8.3491e-05
k__Bacteria;p__Proteobacteria;c__Alphaproteobacteria;o__Rhizobiales;f__;g__	0.000140489	0.000155534	0.000180865	0.000156504	0.000277958	0.000295526	0.000375755	0.000190761	8.83517e-05	0.000121894	6.69008e-05	6.0396e-05	3.06054e-05	0	0.0254399	0.0168074	0.00131062	0.00127727	0.00130957	0.000182079	6.61843e-05	0.0350161	0.0292573	0.00308612	0.00524828	0.00345651	0.000491884	0.000679639	0.000276789	0.000288074	0.000426418	0.000536887	0.00676498	0.00568463	0.00497373	0.00584437
k__Bacteria;p__Proteobacteria;c__Alphaproteobacteria;o__Rhizobiales;f__Aurantimonadaceae;g__	0	0	0	0	0	0	0	0	0	0	0	0	0	0	0	0	0	0	0	0	0	1.48436e-05	1.93757e-05	0	0	0	0	0	0	0	0	0	0	0	0	0
k__Bacteria;p__Proteobacteria;c__Alphaproteobacteria;o__Rhizobiales;f__Beijerinckiaceae;Other	0	0	0	0	3.08842e-05	0	0	0	0	1.52367e-05	0	0	0	0	0.000179914	0.000265791	1.57906e-05	0	1.81884e-05	0	0	0.000341403	0.000174381	1.37773e-05	5.07898e-05	0	0	0	0	0	2.50834e-05	4.88079e-05	0	0	0.000793929	0.00139152
k__Bacteria;p__Proteobacteria;c__Alphaproteobacteria;o__Rhizobiales;f__Beijerinckiaceae;g__	0	0	1.20576e-05	0	1.54421e-05	0	0	1.58967e-05	0	0	0	0	0	0	0.000269872	0.000297061	1.57906e-05	6.08223e-05	5.45653e-05	0	0	0.000638276	0.000368139	1.37773e-05	0.000118509	4.77859e-05	0	0	0	0	0	0	3.38249e-05	8.74559e-05	9.34034e-05	0.000250473
k__Bacteria;p__Proteobacteria;c__Alphaproteobacteria;o__Rhizobiales;f__Beijerinckiaceae;g__Chelatococcus	0	0	0	0	0	5.91051e-05	2.89042e-05	0	0	0	0	0	0	0	0	0	0	0	0	6.06931e-05	0	0	0	0	0	1.59286e-05	0	5.36557e-05	7.38103e-05	2.40061e-05	0.000100334	0	0	0	0	0
k__Bacteria;p__Proteobacteria;c__Alphaproteobacteria;o__Rhizobiales;f__Bradyrhizobiaceae;Other	0	0	1.20576e-05	0	0	0	0	0	0	0	0	0	0	0	8.99572e-05	1.56348e-05	0	0	0	0	0	4.45309e-05	1.93757e-05	1.37773e-05	0	1.59286e-05	0	0	0	0	0	0	0	0	0	0
k__Bacteria;p__Proteobacteria;c__Alphaproteobacteria;o__Rhizobiales;f__Bradyrhizobiaceae;g__	0	0	1.20576e-05	0	0	5.91051e-05	2.89042e-05	1.58967e-05	1.76703e-05	0	1.67252e-05	0	0	0	0.000467777	0.000140713	4.73717e-05	2.02741e-05	1.81884e-05	6.06931e-05	8.82457e-05	0.000474996	0.000290636	1.37773e-05	5.07898e-05	9.55718e-05	2.23584e-05	0.000143082	0	2.40061e-05	0.000100334	2.44039e-05	0.000101475	0	0	0
k__Bacteria;p__Proteobacteria;c__Alphaproteobacteria;o__Rhizobiales;f__Bradyrhizobiaceae;g__Balneimonas	0	0	0	0	0	0	0	0	0	1.52367e-05	0	0	0	0	0	0	0	0	0	0	0	0	0	0	1.69299e-05	0	0	0	1.84526e-05	0	0	0	0	0	0	0
k__Bacteria;p__Proteobacteria;c__Alphaproteobacteria;o__Rhizobiales;f__Hyphomicrobiaceae;Other	0	0	0	1.56504e-05	0	8.86577e-05	5.78085e-05	0	0	0	0	0	0	0	0	1.56348e-05	0	0	1.81884e-05	2.0231e-05	6.61843e-05	4.45309e-05	5.81271e-05	4.1332e-05	3.38599e-05	3.18573e-05	2.23584e-05	0.000125197	0.000166073	0.000120031	7.52502e-05	7.32118e-05	0.000372074	0.000524735	0.000186807	0.000139152
k__Bacteria;p__Proteobacteria;c__Alphaproteobacteria;o__Rhizobiales;f__Hyphomicrobiaceae;g__	0	0	4.82305e-05	7.82522e-05	0.000108095	0.00183226	0.00118507	0	0	6.09468e-05	6.69008e-05	6.0396e-05	3.06054e-05	0	3.59829e-05	0	9.47433e-05	0.000202741	0.000109131	0.00109248	0.00110307	5.93745e-05	3.87514e-05	0.000151551	0.000118509	0.0001115	0.00111792	0.001091	0.00193752	0.00148838	0.00170567	0.00292847	0	5.83039e-05	0	8.3491e-05
k__Bacteria;p__Proteobacteria;c__Alphaproteobacteria;o__Rhizobiales;f__Hyphomicrobiaceae;g__Devosia	0	0	1.20576e-05	1.56504e-05	0	2.95526e-05	5.78085e-05	0	0	3.04734e-05	0	0	0	0	0.000323846	0.000484678	0	2.02741e-05	1.81884e-05	6.06931e-05	0	0.000846086	0.000639399	5.51093e-05	5.07898e-05	4.77859e-05	6.70751e-05	5.36557e-05	0.000129168	4.80123e-05	0.000100334	7.32118e-05	0.000270599	8.74559e-05	0.000256859	0.000417455
k__Bacteria;p__Proteobacteria;c__Alphaproteobacteria;o__Rhizobiales;f__Hyphomicrobiaceae;g__Hyphomicrobium	2.34148e-05	5.18448e-05	3.61729e-05	9.39026e-05	1.54421e-05	8.86577e-05	2.89042e-05	4.76902e-05	0	7.61835e-05	0	0	0	0	0.00386816	0.00134459	0.000221068	0.000223015	0.000291015	8.09242e-05	0.000132369	0.00644213	0.00420453	0.000330656	0.000660267	0.000366359	0.000313017	0.000321934	0.000166073	0.000144037	0.000200667	0.000170828	0.00219862	0.00233216	0.00394629	0.00551041
k__Bacteria;p__Proteobacteria;c__Alphaproteobacteria;o__Rhizobiales;f__Hyphomicrobiaceae;g__Pedomicrobium	0	0	2.41153e-05	0	0	0	0	0	0	0	0	0	0	0	0	0	0	0	0	0	2.20614e-05	0	0	0	1.69299e-05	1.59286e-05	4.47167e-05	7.1541e-05	0	9.60246e-05	2.50834e-05	0	0	0	0	0
k__Bacteria;p__Proteobacteria;c__Alphaproteobacteria;o__Rhizobiales;f__Hyphomicrobiaceae;g__Rhodoplanes	0	0	2.41153e-05	0	4.63263e-05	5.91051e-05	8.67127e-05	0	0	0	0	0	0	0	0.000791623	0.000469043	6.31622e-05	0	5.45653e-05	8.09242e-05	6.61843e-05	0.000578901	0.000310011	5.51093e-05	1.69299e-05	6.37146e-05	2.23584e-05	8.94262e-05	7.38103e-05	0.000144037	5.01668e-05	4.88079e-05	0.000101475	2.9152e-05	4.67017e-05	2.78303e-05
k__Bacteria;p__Proteobacteria;c__Alphaproteobacteria;o__Rhizobiales;f__Methylobacteriaceae;g__Methylobacterium	0	0	0	0	0	0	0	0	0	0	0	0	0	0	0	0	0	0	0	0	0	0	0	0	0	0	0	0	0	0	0	0	0	0	0	0
k__Bacteria;p__Proteobacteria;c__Alphaproteobacteria;o__Rhizobiales;f__Methylocystaceae;Other	0	0	0	1.56504e-05	0	0	2.89042e-05	3.17935e-05	1.76703e-05	0	0	2.41584e-05	0	0	0.00129538	0.000390869	3.15811e-05	6.08223e-05	0.000127319	0	0	0.00111327	0.00081378	0.000137773	0.000237019	0.0001115	0	1.78852e-05	0	0	0	2.44039e-05	0.0001353	8.74559e-05	0.000233508	0.000361795
k__Bacteria;p__Proteobacteria;c__Alphaproteobacteria;o__Rhizobiales;f__Methylocystaceae;g__	0	0	1.20576e-05	0	1.54421e-05	2.95526e-05	0.000144521	0	0	0	0	0	0	0	0.000233889	0.000109443	1.57906e-05	0	0	4.04621e-05	0	0.000133593	0.000116254	2.75547e-05	3.38599e-05	4.77859e-05	0.00013415	8.94262e-05	7.38103e-05	4.80123e-05	7.52502e-05	4.88079e-05	0	0	0.000140105	2.78303e-05
k__Bacteria;p__Proteobacteria;c__Alphaproteobacteria;o__Rhizobiales;f__Methylocystaceae;g__Methylopila	0	0	0	0	0	0	0	0	0	0	0	0	0	0	5.39743e-05	1.56348e-05	0	0	0	0	0	7.42181e-05	1.93757e-05	0	0	0	0	0	0	0	0	0	0	0	0	2.78303e-05
k__Bacteria;p__Proteobacteria;c__Alphaproteobacteria;o__Rhizobiales;f__Methylocystaceae;g__Methylosinus	0	0	2.41153e-05	1.56504e-05	4.63263e-05	0	0	1.58967e-05	0	3.04734e-05	0	1.20792e-05	0	0	0.00224893	0.0018449	0.000142115	8.10964e-05	0.000181884	2.0231e-05	0	0.00189998	0.00168569	0.000137773	0.000253949	0.000143358	0	3.57705e-05	0	0	2.50834e-05	2.44039e-05	0.00020295	0.000408128	0.000467017	0.000751419
k__Bacteria;p__Proteobacteria;c__Alphaproteobacteria;o__Rhizobiales;f__Methylocystaceae;g__Pleomorphomonas	0	0	0	0	0	0	2.89042e-05	0	0	1.52367e-05	0	0	0	0	0.00120543	0.00142276	7.89528e-05	0.000223015	3.63769e-05	0	0	0.00224139	0.00182132	0.000261769	0.000304739	0.000175215	8.94334e-05	1.78852e-05	1.84526e-05	0	0.000125417	2.44039e-05	0.00111622	0.000641343	0.00154116	0.00172548
k__Bacteria;p__Proteobacteria;c__Alphaproteobacteria;o__Rhizobiales;f__Phyllobacteriaceae;Other	0	0	0	0	0	0	2.89042e-05	0	0	0	1.67252e-05	0	0	0	8.99572e-05	6.25391e-05	0	2.02741e-05	0	2.0231e-05	8.82457e-05	0.000222654	0.000213133	1.37773e-05	0	3.18573e-05	0.00013415	1.78852e-05	0	4.80123e-05	2.50834e-05	7.32118e-05	6.76498e-05	8.74559e-05	4.67017e-05	2.78303e-05
k__Bacteria;p__Proteobacteria;c__Alphaproteobacteria;o__Rhizobiales;f__Phyllobacteriaceae;g__	0	1.72816e-05	4.82305e-05	3.13009e-05	4.63263e-05	0.000177315	0.000346851	0	0	1.52367e-05	1.67252e-05	0	0	0	0.0016732	0.000906817	6.31622e-05	2.02741e-05	0.000163696	0.000283235	0.000132369	0.00277576	0.00300324	0.000220437	0.000914216	0.00035043	0.000335375	0.00033982	0.00071965	0.000432111	0.000501668	0.000536887	0.00020295	0.000612191	0.000443666	0.000695759
k__Bacteria;p__Proteobacteria;c__Alphaproteobacteria;o__Rhizobiales;f__Phyllobacteriaceae;g__Chelativorans	0	0	0	1.56504e-05	0	0	8.67127e-05	0	0	0	0	0	0	0	0	0	0	2.02741e-05	0	4.04621e-05	2.20614e-05	0	0	1.37773e-05	3.38599e-05	0	0.000111792	8.94262e-05	9.22628e-05	0.000144037	7.52502e-05	4.88079e-05	0	0	0	0
k__Bacteria;p__Proteobacteria;c__Alphaproteobacteria;o__Rhizobiales;f__Phyllobacteriaceae;g__Mesorhizobium	0	0	0	0	0	0	5.78085e-05	0	0	0	0	0	0	0	1.79914e-05	1.56348e-05	0	0	1.81884e-05	2.0231e-05	4.41228e-05	2.96872e-05	1.93757e-05	0	5.07898e-05	1.59286e-05	0.000111792	0.000125197	3.69051e-05	2.40061e-05	0	7.32118e-05	0	0	0	0
k__Bacteria;p__Proteobacteria;c__Alphaproteobacteria;o__Rhizobiales;f__Rhizobiaceae;Other	0	0	0	0	0	0	0	0	0	0	0	0	0	0	0.000107949	6.25391e-05	0	0	1.81884e-05	4.04621e-05	0	0.000252342	0.000290636	1.37773e-05	3.38599e-05	1.59286e-05	0	0	0	0	0	0	0.00351779	0.00300265	0.000233508	0.000445286
k__Bacteria;p__Proteobacteria;c__Alphaproteobacteria;o__Rhizobiales;f__Rhizobiaceae;g__	0	0	0	0	1.54421e-05	2.95526e-05	0	0	0	0	0	0	0	0	0.000215897	0.000140713	4.73717e-05	2.02741e-05	0	0	0	0.00155858	0.00149193	0.000123996	0.000287809	1.59286e-05	2.23584e-05	1.78852e-05	1.84526e-05	0	5.01668e-05	0	0.000642674	0.000699647	0.000513719	0.0012802
k__Bacteria;p__Proteobacteria;c__Alphaproteobacteria;o__Rhizobiales;f__Rhizobiaceae;g__Agrobacterium	0.000117074	0.000172816	7.23458e-05	0.000140854	4.63263e-05	8.86577e-05	5.78085e-05	1.58967e-05	1.76703e-05	0.000121894	5.01756e-05	3.62376e-05	0	0	0.0278148	0.0148999	0.00159485	0.00127727	0.00103674	0.000485545	0.000485351	0.0691564	0.0660712	0.00800463	0.00942997	0.00543167	0.000491884	0.000804836	0.000110715	0.000144037	0.00155517	0.000878542	0.0300704	0.0334665	0.0402802	0.0593621
k__Bacteria;p__Proteobacteria;c__Alphaproteobacteria;o__Rhizobiales;f__Rhizobiaceae;g__Kaistia	0	0	0	0	0	0	0	0	0	0	0	0	0	0	5.39743e-05	0	3.15811e-05	0	0	0	0	0	0	0	0	0	0	3.57705e-05	0	0	0	0	0	0	0	0
k__Bacteria;p__Proteobacteria;c__Alphaproteobacteria;o__Rhizobiales;f__Xanthobacteraceae;g__	0	0	0	0	0	0	0	0	0	0	0	0	0	0	1.79914e-05	0	0	0	0	0	0	0	0	0	0	1.59286e-05	0	0	0	0	0	0	0	0	0	0
k__Bacteria;p__Proteobacteria;c__Alphaproteobacteria;o__Rhizobiales;f__Xanthobacteraceae;g__Labrys	0	0	0	0	0	0	0	0	0	0	0	0	0	0	8.99572e-05	6.25391e-05	0	0	0	0	0	0.000103905	3.87514e-05	0	5.07898e-05	0	0	0	0	0	0	0	0	5.83039e-05	0	0
k__Bacteria;p__Proteobacteria;c__Alphaproteobacteria;o__Rhizobiales;f__Xanthobacteraceae;g__Xanthobacter	0	0	0	0	0	0	0	0	0	1.52367e-05	0	0	0	0	0	0	0	0	0	0	0	0	0	0	0	3.18573e-05	2.23584e-05	3.57705e-05	0	2.40061e-05	2.50834e-05	0	0	0	0	0
k__Bacteria;p__Proteobacteria;c__Alphaproteobacteria;o__Rhodobacterales;f__Hyphomonadaceae;g__	0	0	0	3.13009e-05	0	0	0	0	0	0	0	0	0	0	0	0	0	0	0	0	0	0	0	0	1.69299e-05	0	0	0	0	0	0	0	0.000304424	0.000524735	0.000420315	0.000445286
k__Bacteria;p__Proteobacteria;c__Alphaproteobacteria;o__Rhodobacterales;f__Hyphomonadaceae;g__Hyphomonas	0	0	1.20576e-05	0	0	0	0	0	0	0	0	0	0	0	0	0	0	0	0	0	0	0	0	0	0	0	0	0	0	0	0	0	6.76498e-05	0.000116608	0.00056042	0.000361795
k__Bacteria;p__Proteobacteria;c__Alphaproteobacteria;o__Rhodobacterales;f__Rhodobacteraceae;Other	1.17074e-05	0	0	0	0	0	0	0	0	1.52367e-05	1.67252e-05	0	0	0	0.000359829	0.000343965	1.57906e-05	2.02741e-05	3.63769e-05	0	4.41228e-05	0.000816399	0.000852531	9.64413e-05	6.77197e-05	3.18573e-05	4.47167e-05	5.36557e-05	0	0	2.50834e-05	2.44039e-05	0.000338249	0.000583039	0.000350263	0.000306134
k__Bacteria;p__Proteobacteria;c__Alphaproteobacteria;o__Rhodobacterales;f__Rhodobacteraceae;g__	1.17074e-05	0	1.20576e-05	4.69513e-05	3.08842e-05	0.000177315	0.000115617	1.58967e-05	3.53407e-05	6.09468e-05	5.01756e-05	1.20792e-05	0	0	0.00480371	0.00628518	0.000252649	0.000385208	0.000400146	6.06931e-05	0.000110307	0.0233045	0.01583	0.00321012	0.0031659	0.00205479	0.000380092	0.000518672	0.000202978	0.000336086	0.000200667	0.00012202	0.00378839	0.003644	0.00502043	0.00601135
k__Bacteria;p__Proteobacteria;c__Alphaproteobacteria;o__Rhodobacterales;f__Rhodobacteraceae;g__Amaricoccus	0	0	0	0	0	0	0	0	0	0	0	0	0	0	0	0	0	0	0	0	0	0	0	0	0	0	0	0	0	0	0	0	3.38249e-05	0	0	2.78303e-05
k__Bacteria;p__Proteobacteria;c__Alphaproteobacteria;o__Rhodobacterales;f__Rhodobacteraceae;g__Anaerospora	0	0	0	0	0	0	0	0	0	0	0	0	0	0	0.000269872	0.000609756	0	0	0	0	0	0.00138046	0.000891283	0.000151551	0.000118509	3.18573e-05	0	0	0	0	2.50834e-05	2.44039e-05	0.00199567	0.00268198	0.000770578	0.000974062
k__Bacteria;p__Proteobacteria;c__Alphaproteobacteria;o__Rhodobacterales;f__Rhodobacteraceae;g__Paracoccus	0	0	0	0	0	0	2.89042e-05	0	0	0	0	0	0	0	0	0	0	0	0	0	0	0	0	0	0	0	2.23584e-05	0	0	0	0	0	0	0	0	0
k__Bacteria;p__Proteobacteria;c__Alphaproteobacteria;o__Rhodobacterales;f__Rhodobacteraceae;g__Rhodobacter	0.000152196	0.000241942	0.000349671	0.00035996	0.000447821	0.000325078	0.000231234	4.76902e-05	3.53407e-05	0.000213314	0.000284328	1.20792e-05	0	0	0.0332662	0.0320669	0.00146852	0.00162193	0.00147326	0.000242772	0.000264737	0.0826938	0.0645405	0.00994723	0.00934532	0.00504938	0.000491884	0.000947918	0.000387504	0.000456117	0.000677252	0.000756522	0.0372751	0.0411043	0.0250088	0.0285261
k__Bacteria;p__Proteobacteria;c__Alphaproteobacteria;o__Rhodobacterales;f__Rhodobacteraceae;g__Rhodovulum	0	0	0	0	0	0	0	0	0	0	0	0	0	0	0	0	0	0	0	0	0	0.000133593	9.68786e-05	0	0	4.77859e-05	0	0	0	0	0	0	3.38249e-05	2.9152e-05	0	0
k__Bacteria;p__Proteobacteria;c__Alphaproteobacteria;o__Rhodospirillales;f__;g__	1.17074e-05	0	3.61729e-05	4.69513e-05	1.54421e-05	0	8.67127e-05	0	1.76703e-05	0	1.67252e-05	0	0	0	0.00102551	0.00140713	7.89528e-05	6.08223e-05	5.45653e-05	2.0231e-05	0	0.00501714	0.00358451	0.000606203	0.000372458	0.000302644	0	1.78852e-05	1.84526e-05	0	2.50834e-05	2.44039e-05	0.00334867	0.00314841	0.00112084	0.00083491
k__Bacteria;p__Proteobacteria;c__Alphaproteobacteria;o__Rhodospirillales;f__Acetobacteraceae;g__	1.17074e-05	3.45632e-05	2.41153e-05	3.13009e-05	1.54421e-05	2.95526e-05	5.78085e-05	4.76902e-05	1.76703e-05	3.04734e-05	5.01756e-05	2.41584e-05	0	0	0.00165521	0.00165729	4.73717e-05	0.000101371	7.27537e-05	4.04621e-05	4.41228e-05	0.00250857	0.00178257	0.000289324	0.000253949	0.000191144	0	3.57705e-05	3.69051e-05	0	7.52502e-05	0	0.00713706	0.00845407	0.00735552	0.00940666
k__Bacteria;p__Proteobacteria;c__Alphaproteobacteria;o__Rhodospirillales;f__Acetobacteraceae;g__Acetobacter	0	0	0.000518478	0.000579066	0.000679453	0.0159879	0.0121687	0	0	0	0	0	0	0	0	0	0	0	0	0	0	0	0	0	0	0	0	0	0.000332146	0.000456117	0	0	0	0	0	0
k__Bacteria;p__Proteobacteria;c__Alphaproteobacteria;o__Rhodospirillales;f__Acetobacteraceae;g__Roseococcus	0.000105367	1.72816e-05	0.000132634	9.39026e-05	3.08842e-05	8.86577e-05	2.89042e-05	1.58967e-05	0	3.04734e-05	0	0	0	0	0.00205102	0.00257974	0.00028423	6.08223e-05	0.000254638	0	0	0.00167733	0.00120129	0.000440875	0.000118509	0.000127429	0	0	0	0	0	0	0.00297659	0.00271113	0.00102744	0.00133586
k__Bacteria;p__Proteobacteria;c__Alphaproteobacteria;o__Rhodospirillales;f__Rhodospirillaceae;Other	0	0	1.20576e-05	0	0	0	2.89042e-05	0	0	0	0	0	0	0	0	0	0	0	0	0	0	1.48436e-05	0	0	0	0	0	0	3.69051e-05	0	0	0	0.000811798	0.000757951	0.000770578	0.00105755
k__Bacteria;p__Proteobacteria;c__Alphaproteobacteria;o__Rhodospirillales;f__Rhodospirillaceae;g__	1.17074e-05	0	1.20576e-05	1.56504e-05	3.08842e-05	0.000265973	0.000404659	3.17935e-05	0	1.52367e-05	1.67252e-05	0	0	0	0.000161923	6.25391e-05	1.57906e-05	2.02741e-05	0	0.000161848	4.41228e-05	0.00032656	0.000193757	2.75547e-05	5.07898e-05	9.55718e-05	0.000178867	0.000160967	0.000387504	0.000360092	0.000175584	0.000219635	0.0017589	0.00137014	0.00233508	0.0024769
k__Bacteria;p__Proteobacteria;c__Alphaproteobacteria;o__Rhodospirillales;f__Rhodospirillaceae;g__Azospirillum	2.34148e-05	1.72816e-05	0	0	0	0	0	0	0	0	0	0	0	0	1.79914e-05	1.56348e-05	0	0	0	0	0	5.93745e-05	0	0	0	0	0	0	0	0	0	0	3.38249e-05	0	0	0
k__Bacteria;p__Proteobacteria;c__Alphaproteobacteria;o__Rhodospirillales;f__Rhodospirillaceae;g__Inquilinus	0	0	0	0	0	0	2.89042e-05	0	0	0	0	0	0	0	0	0	0	0	0	0	0	0	0	0	0	0	0	0	1.84526e-05	0	0	0	0	0	0	0
k__Bacteria;p__Proteobacteria;c__Alphaproteobacteria;o__Rhodospirillales;f__Rhodospirillaceae;g__Novispirillum	0	0	0	0	0	0	0	0	0	0	0	0	0	0	0	0	0	0	0	0	0	0	0	0	0	0	0	0	0	0	0	0	0.000304424	5.83039e-05	0.000233508	0.000417455
k__Bacteria;p__Proteobacteria;c__Alphaproteobacteria;o__Rickettsiales;f__;g__	0	0	0	1.56504e-05	0	0	5.78085e-05	0	0	0	0	0	0	0	3.59829e-05	0	0	0	0	0	0	4.45309e-05	7.75029e-05	0	0	0	2.23584e-05	0	5.53577e-05	9.60246e-05	0	2.44039e-05	0.000507374	0.000174912	0.000140105	0.000194812
k__Bacteria;p__Proteobacteria;c__Alphaproteobacteria;o__Rickettsiales;f__Anaplasmataceae;g__Neorickettsia	0	0	0	0	0	0	0	0	0	0	0	0	0	0	0	0	0	0	0	0	0	1.48436e-05	0	0	0	0	0	0	0	0	0	0	0	2.9152e-05	0	0
k__Bacteria;p__Proteobacteria;c__Alphaproteobacteria;o__Rickettsiales;f__Rickettsiaceae;g__	0	0	0	0	0	0	0	0	0	0	0	0	0	0	1.79914e-05	0	0	0	0	0	0	0	0	0	0	0	0	0	0	0	0	0	0.000169125	5.83039e-05	0.000186807	2.78303e-05
k__Bacteria;p__Proteobacteria;c__Alphaproteobacteria;o__Rickettsiales;f__mitochondria;Other	2.34148e-05	1.72816e-05	1.20576e-05	0	0	0	5.78085e-05	0	0	1.52367e-05	0	1.20792e-05	0	0	0.00012594	0.000422139	6.31622e-05	2.02741e-05	9.09422e-05	0	0	0.000964835	0.000329387	2.75547e-05	0.00010158	9.55718e-05	0	0	5.53577e-05	4.80123e-05	0	0	0.0709309	0.0339329	0.0131699	0.0586385
k__Bacteria;p__Proteobacteria;c__Alphaproteobacteria;o__Rickettsiales;f__mitochondria;g__	0	0	0	0	0	0	0	0	0	0	0	0	0	0	0	1.56348e-05	0	0	0	0	0	0	0	0	0	0	0	0	0	0	0	0	3.38249e-05	0.00014576	0	0
k__Bacteria;p__Proteobacteria;c__Alphaproteobacteria;o__Sphingomonadales;Other;Other	0	0	0	0	0	0	0	0	0	0	0	0	0	0	3.59829e-05	0	0	0	0	0	0	0	0	0	0	0	0	0	0	0	0	0	0	0	0	0
k__Bacteria;p__Proteobacteria;c__Alphaproteobacteria;o__Sphingomonadales;f__;g__	0	0	0	1.56504e-05	0	0	0	0	0	0	0	0	0	0	5.39743e-05	6.25391e-05	0	0	0	0	0	0	0	0	0	0	0	0	0	0	0	0	0.000473549	0.000583039	0.000140105	0.000139152
k__Bacteria;p__Proteobacteria;c__Alphaproteobacteria;o__Sphingomonadales;f__Erythrobacteraceae;Other	0	0	0	0	0	0	0	0	0	0	0	0	0	0	0	0	0	0	0	0	0	0	0	0	0	0	0	0	0	0	0	0	3.38249e-05	2.9152e-05	0	0
k__Bacteria;p__Proteobacteria;c__Alphaproteobacteria;o__Sphingomonadales;f__Erythrobacteraceae;g__	1.17074e-05	1.72816e-05	0	1.56504e-05	3.08842e-05	0	0	0	0	1.52367e-05	1.67252e-05	0	0	0	0.000863589	0.00123515	7.89528e-05	4.05482e-05	0.000145507	0	0	0.000148436	0.000193757	2.75547e-05	1.69299e-05	3.18573e-05	0	0	0	0	0	0	0.0254025	0.0364108	0.0104845	0.00965713
k__Bacteria;p__Proteobacteria;c__Alphaproteobacteria;o__Sphingomonadales;f__Sphingomonadaceae;Other	0	0	0	0	0	0	0	0	0	0	0	0	0	0	0	0	0	0	0	0	0	0	0	0	0	0	0	0	0	0	0	0	0.000304424	0.000583039	7.00525e-05	2.78303e-05
k__Bacteria;p__Proteobacteria;c__Alphaproteobacteria;o__Sphingomonadales;f__Sphingomonadaceae;g__	5.8537e-05	5.18448e-05	0.00020498	0.000297358	0.000339726	5.91051e-05	2.89042e-05	1.58967e-05	0	0	0.000100351	1.20792e-05	0	0	0.00316649	0.00312695	0.000268439	0.000223015	0.000254638	0	2.20614e-05	0.00782259	0.00455329	0.00125374	0.000694127	0.000398216	0	0	0	4.80123e-05	0	0	0.0240495	0.028394	0.00768243	0.00734721
k__Bacteria;p__Proteobacteria;c__Alphaproteobacteria;o__Sphingomonadales;f__Sphingomonadaceae;g__Blastomonas	0	1.72816e-05	1.20576e-05	3.13009e-05	0	0	0	0	0	0	0	0	0	0	0.00050376	0.000719199	7.89528e-05	0	1.81884e-05	2.0231e-05	0	0.000118749	3.87514e-05	1.37773e-05	0	0	0	0	1.84526e-05	0	0	0	0.00527669	0.00615107	0.00305896	0.00281086
k__Bacteria;p__Proteobacteria;c__Alphaproteobacteria;o__Sphingomonadales;f__Sphingomonadaceae;g__Kaistobacter	0	0	0	0	0	0	0	0	0	0	0	0	0	0	0	0	0	0	0	0	0	0	0	0	0	0	0	0	0	0	0	0	0	2.9152e-05	7.00525e-05	0.000139152
k__Bacteria;p__Proteobacteria;c__Alphaproteobacteria;o__Sphingomonadales;f__Sphingomonadaceae;g__Novosphingobium	3.51222e-05	0	0	1.56504e-05	0	5.91051e-05	0	0	0	1.52367e-05	0	0	0	0	0.000323846	0.000297061	0	0	1.81884e-05	0	0	8.90617e-05	0.000116254	1.37773e-05	0	0	0	1.78852e-05	0	0	0	0	0.00568259	0.00880389	0.0216929	0.0205945
k__Bacteria;p__Proteobacteria;c__Alphaproteobacteria;o__Sphingomonadales;f__Sphingomonadaceae;g__Sphingobium	0	0	0	0	0	0	0	0	0	0	0	0	0	0	0	0	0	0	0	0	0	0	0	0	0	0	0	0	0	0	0	0	3.38249e-05	2.9152e-05	0	0
k__Bacteria;p__Proteobacteria;c__Alphaproteobacteria;o__Sphingomonadales;f__Sphingomonadaceae;g__Sphingomonas	0	0	1.20576e-05	0	0	0	0	0	0	0	0	0	0	0	3.59829e-05	1.56348e-05	0	0	0	0	0	1.48436e-05	0	0	0	0	0	0	1.84526e-05	0	0	0	0.000608849	0.000641343	0.000607122	0.00100189
k__Bacteria;p__Proteobacteria;c__Alphaproteobacteria;o__Sphingomonadales;f__Sphingomonadaceae;g__Zymomonas	0	0	0	0	0	0	0	0	0	0	0	0	0	0	5.39743e-05	3.12695e-05	1.57906e-05	0	0	0	0	1.48436e-05	0	0	0	0	0	0	0	0	0	0	0.0001353	0.00014576	7.00525e-05	2.78303e-05
k__Bacteria;p__Proteobacteria;c__Betaproteobacteria;Other;Other;Other	0	0	0	0	0	0	2.89042e-05	0	1.76703e-05	0	0	0	0	0	0	0	0	0	0	0	2.20614e-05	0	0	0	0	1.59286e-05	0	3.57705e-05	0	0	0	0	0.0001353	5.83039e-05	9.34034e-05	8.3491e-05
k__Bacteria;p__Proteobacteria;c__Betaproteobacteria;o__;f__;g__	0	0	0	0	0	0.000147763	2.89042e-05	0	0	1.52367e-05	0	0	0	0	0	0	0	0	0	0	0	1.48436e-05	1.93757e-05	0	0	0	0	1.78852e-05	7.38103e-05	2.40061e-05	0	0	0.000575024	0.000553887	0.000163456	0.000445286
k__Bacteria;p__Proteobacteria;c__Betaproteobacteria;o__ASSO-13;f__;g__	0	0	0	0	0	2.95526e-05	0	0	0	0	0	0	0	0	0	0	0	0	0	2.0231e-05	0	0	0	0	0	0	0	0	0	0	0	0	0	0	0	0
k__Bacteria;p__Proteobacteria;c__Betaproteobacteria;o__Burkholderiales;Other;Other	0	0	0	0	0	8.86577e-05	0	0	0	0	0	0	0	0	0	0	0	0	0	0	0	2.96872e-05	0	0	0	0	0	0	0	2.40061e-05	0	0	0	0	7.00525e-05	0
k__Bacteria;p__Proteobacteria;c__Betaproteobacteria;o__Burkholderiales;f__;g__	0	0	0	0	0	0	0	0	0	0	0	0	0	0	0	0	0	0	0	0	0	0	0	0	0	0	0	0	0	0	0	0	0.000101475	2.9152e-05	4.67017e-05	8.3491e-05
k__Bacteria;p__Proteobacteria;c__Betaproteobacteria;o__Burkholderiales;f__Alcaligenaceae;Other	1.17074e-05	0	3.61729e-05	9.39026e-05	3.08842e-05	2.95526e-05	0	0	0	0	0	0	0	0	0	0	0	0	0	0	0	0	0	0	0	0	0	0	0	0	0	0	0	0	0	0
k__Bacteria;p__Proteobacteria;c__Betaproteobacteria;o__Burkholderiales;f__Alcaligenaceae;g__	0	0	0	0	0	0.000147763	8.67127e-05	0	0	0	0	0	0	0	0	0	0	0	0	0	0	0	0	0	0	0	0	0	1.84526e-05	4.80123e-05	2.50834e-05	0	0	0	0	2.78303e-05
k__Bacteria;p__Proteobacteria;c__Betaproteobacteria;o__Burkholderiales;f__Alcaligenaceae;g__Sutterella	0.000234148	0.000138253	0.000156749	0.000281708	0.0002934	2.95526e-05	2.89042e-05	0	0	0	0	0	0	0	0	0	0	0	0	0	0	0	0	0	0	0	0	0	1.84526e-05	0	0	0	0	0	0	0
k__Bacteria;p__Proteobacteria;c__Betaproteobacteria;o__Burkholderiales;f__Burkholderiaceae;Other	0	0	0	0	0	0	0	0	0	0	0	0	0	0	0	1.56348e-05	0	0	0	0	0	0	0	0	0	0	0	0	0	0	0	0	6.76498e-05	8.74559e-05	0	0
k__Bacteria;p__Proteobacteria;c__Betaproteobacteria;o__Burkholderiales;f__Burkholderiaceae;g__	3.51222e-05	0.00010369	0.000132634	0.000140854	7.72105e-05	0	2.89042e-05	0.000143071	1.76703e-05	9.14202e-05	6.69008e-05	4.83168e-05	0	0	0.000935555	0.00162602	0.000110534	0.000182467	3.63769e-05	0	0	0.00109843	0.00100754	2.75547e-05	3.38599e-05	6.37146e-05	0	0	0	0	0	0	0.0014883	0.00113693	0.00102744	0.00083491
k__Bacteria;p__Proteobacteria;c__Betaproteobacteria;o__Burkholderiales;f__Burkholderiaceae;g__Burkholderia	0	0	0	1.56504e-05	0	0	0	0	0	0	0	0	0	0	7.19657e-05	0.000156348	0	0	0	0	0	0	0	0	0	0	0	0	0	0	0	0	0.000304424	0.00014576	0.000467017	0.000417455
k__Bacteria;p__Proteobacteria;c__Betaproteobacteria;o__Burkholderiales;f__Comamonadaceae;Other	0.000117074	0.000172816	4.82305e-05	0.000109553	0.000169863	0.000177315	0.000173425	3.17935e-05	7.06814e-05	0.000106657	0.000133802	2.41584e-05	1.53027e-05	0	0.000395812	0.000484678	4.73717e-05	0	1.81884e-05	0	0	0.000920305	0.000988161	0.000179105	0.000152369	6.37146e-05	0	5.36557e-05	0.000110715	0	0	2.44039e-05	0.0308822	0.021106	0.030613	0.0238506
k__Bacteria;p__Proteobacteria;c__Betaproteobacteria;o__Burkholderiales;f__Comamonadaceae;g__	0.00734055	0.00687808	0.0059203	0.00668273	0.00881744	0.00475796	0.00604099	0.000111277	3.53407e-05	0.000213314	0.000183977	3.62376e-05	0	0	0.00228491	0.0025641	0.000126324	4.05482e-05	0.000109131	0	2.20614e-05	0.00436402	0.00372014	0.000330656	0.000541758	0.00035043	0	7.1541e-05	0.000516672	0.000696178	0	0	0.0460695	0.0429409	0.0576299	0.0702716
k__Bacteria;p__Proteobacteria;c__Betaproteobacteria;o__Burkholderiales;f__Comamonadaceae;g__Acidovorax	0	0	0	0	0	0	0	0	0	0	0	0	0	0	1.79914e-05	1.56348e-05	0	0	0	0	0	0	0	0	0	0	0	0	0	0	0	0	0.0001353	0.000116608	7.00525e-05	0.000139152
k__Bacteria;p__Proteobacteria;c__Betaproteobacteria;o__Burkholderiales;f__Comamonadaceae;g__Azohydromonas	0	0	0	0	0	0	0	0	0	0	0	0	0	0	0.00012594	3.12695e-05	0	0	1.81884e-05	0	0	0.00053437	0.000561896	1.37773e-05	0.000118509	3.18573e-05	0	1.78852e-05	0	0	0	0	0.00480314	0.00393552	0.00242849	0.00264388
k__Bacteria;p__Proteobacteria;c__Betaproteobacteria;o__Burkholderiales;f__Comamonadaceae;g__Comamonas	0	0	1.20576e-05	0	1.54421e-05	0	0	0	0	0	0	0	0	0	1.79914e-05	1.56348e-05	0	0	0	0	0	1.48436e-05	0	0	0	0	0	0	0	0	0	0	0.000541199	0.000466432	0.00121424	0.000612268
k__Bacteria;p__Proteobacteria;c__Betaproteobacteria;o__Burkholderiales;f__Comamonadaceae;g__Hydrogenophaga	0	3.45632e-05	0	0	1.54421e-05	0	0	0	0	0	0	0	0	0	0.00012594	0.000171982	0	0	0	0	0	0.000252342	0.000484393	0	5.07898e-05	3.18573e-05	0	0	0	0	0	0	0.00920038	0.0101449	0.0196614	0.0192864
k__Bacteria;p__Proteobacteria;c__Betaproteobacteria;o__Burkholderiales;f__Comamonadaceae;g__Limnohabitans	0	0	0	0	0	0	0	0	0	0	0	0	0	0	0	0	0	0	0	0	0	0	1.93757e-05	0	0	0	0	0	0	0	0	0	3.38249e-05	2.9152e-05	4.67017e-05	0
k__Bacteria;p__Proteobacteria;c__Betaproteobacteria;o__Burkholderiales;f__Comamonadaceae;g__Methylibium	0	0	0	4.69513e-05	1.54421e-05	0	0	0	0	0	1.67252e-05	0	0	0	1.79914e-05	1.56348e-05	0	0	0	0	0	8.90617e-05	9.68786e-05	1.37773e-05	3.38599e-05	0	0	0	0	0	0	0	0.00213097	0.00206979	0.0014711	0.00214294
k__Bacteria;p__Proteobacteria;c__Betaproteobacteria;o__Burkholderiales;f__Comamonadaceae;g__Rhodoferax	0	0	0	0	0	0	0	0	0	0	0	0	0	0	0	0	0	0	0	0	0	0	0	0	0	0	0	0	0	0	0	0	0	5.83039e-05	0.000233508	5.56607e-05
k__Bacteria;p__Proteobacteria;c__Betaproteobacteria;o__Burkholderiales;f__Comamonadaceae;g__Rubrivivax	0	0	0	0	0	0	0	0	0	0	0	0	0	0	0	0	0	0	0	0	0	2.96872e-05	0	0	0	0	0	0	0	0	0	0	0.000101475	0	9.34034e-05	0.000139152
k__Bacteria;p__Proteobacteria;c__Betaproteobacteria;o__Burkholderiales;f__Oxalobacteraceae;Other	0	0	0	0	0	0	0	0	0	0	0	0	0	0	0	0	0	0	0	0	0	0	0	0	0	0	0	0	0	0	0	0	0	0	4.67017e-05	0
k__Bacteria;p__Proteobacteria;c__Betaproteobacteria;o__Burkholderiales;f__Oxalobacteraceae;g__	0	0	0	0	0	0	0.000260138	0	0	0	0	0	0	0	0	3.12695e-05	0	0	0	0	0	0	3.87514e-05	0	0	0	0	0	0	0	0	0	0.000507374	0.000553887	0.0027087	0.0011967
k__Bacteria;p__Proteobacteria;c__Betaproteobacteria;o__Burkholderiales;f__Oxalobacteraceae;g__Janthinobacterium	0	0	0	0	0	0	0	0	0	0	0	0	0	0	0	0	0	0	0	0	0	0	0	0	0	0	0	0	1.84526e-05	0	0	0	3.38249e-05	8.74559e-05	0.00357268	0.0011967
k__Bacteria;p__Proteobacteria;c__Betaproteobacteria;o__Burkholderiales;f__Oxalobacteraceae;g__Polynucleobacter	0	0	0	0	1.54421e-05	0	0	0	0	0	0	0	0	0	0	0	0	0	0	0	0	0	0	0	0	0	0	0	0	0	0	0	0	0	0	2.78303e-05
k__Bacteria;p__Proteobacteria;c__Betaproteobacteria;o__Burkholderiales;f__Oxalobacteraceae;g__Ralstonia	0	0	0	0	0	0	0	0	0	0	0	0	0	0	0	0	0	0	0	4.04621e-05	0	0	0	0	0	0	0	0	0	0	0	0	0	0	0	0
k__Bacteria;p__Proteobacteria;c__Betaproteobacteria;o__MND1;f__;g__	0	0	0	0	0	2.95526e-05	0	0	0	0	0	0	0	0	0	0	0	0	0	0	2.20614e-05	0	0	0	0	0	0	0	0	0	0	0	0	0	0	0
k__Bacteria;p__Proteobacteria;c__Betaproteobacteria;o__Methylophilales;f__;g__	0	0	0	0	0	0	0	0	0	0	0	0	0	0	0	0	0	0	1.81884e-05	2.0231e-05	0	0	0	0	0	0	0	0	0	0	0	0	0	0	0	0
k__Bacteria;p__Proteobacteria;c__Betaproteobacteria;o__Methylophilales;f__Methylophilaceae;g__	1.17074e-05	0	0	0	0	0	0	0	0	0	1.67252e-05	0	3.06054e-05	1.44686e-05	0.000107949	3.12695e-05	0	0	0	0	0	4.45309e-05	1.93757e-05	0	0	0	0	0	0	0	0	0	0.0018942	0.00198233	0.000467017	0.000333964
k__Bacteria;p__Proteobacteria;c__Betaproteobacteria;o__Methylophilales;f__Methylophilaceae;g__Methylotenera	0	0	0	0	0	0	0	0	0	1.52367e-05	0	0	0	0	0	0	0	0	0	0	0	4.45309e-05	3.87514e-05	1.37773e-05	0	0	0	0	0	0	0	0	0.00378839	0.00387721	0.00119089	0.00139152
k__Bacteria;p__Proteobacteria;c__Betaproteobacteria;o__Neisseriales;f__Neisseriaceae;Other	0	0	0	0	0	0	0	0	0	0	0	0	0	0	0	0	0	0	0	0	0	0	0	0	0	0	0	0	0	0	0	0	3.38249e-05	2.9152e-05	0.000210158	8.3491e-05
k__Bacteria;p__Proteobacteria;c__Betaproteobacteria;o__Neisseriales;f__Neisseriaceae;g__	0	0	0	0	0	0	0	0	0	0	0	0	0	0	0	0	0	0	0	0	0	2.96872e-05	1.93757e-05	0	0	0	0	0	0	0	0	0	0.00152212	0.00186573	0.00081728	0.000862741
k__Bacteria;p__Proteobacteria;c__Betaproteobacteria;o__Neisseriales;f__Neisseriaceae;g__Chitinilyticum	0	0	0	0	0	0	0	0	0	0	0	0	0	0	0	0	0	0	0	0	0	0	0	0	0	0	0	0	0	0	0	0	0.000473549	0.00014576	0	0
k__Bacteria;p__Proteobacteria;c__Betaproteobacteria;o__Neisseriales;f__Neisseriaceae;g__Deefgea	0	0	0	0	0	0	0	0	0	0	0	0	0	0	0	0	0	0	0	0	0	0	0	0	0	0	0	0	0	0	0	0	0	0	0	0.000111321
k__Bacteria;p__Proteobacteria;c__Betaproteobacteria;o__Neisseriales;f__Neisseriaceae;g__Microvirgula	0	0	0	0	0	0	0	0	0	0	0	0	0	0	0	1.56348e-05	0	0	0	0	0	0	0	0	0	0	0	0	0	0	0	0	3.38249e-05	0	0	0
k__Bacteria;p__Proteobacteria;c__Betaproteobacteria;o__Neisseriales;f__Neisseriaceae;g__Vogesella	0	0	0	0	0	0	0	0	0	3.04734e-05	0	0	0	0	1.79914e-05	0	1.57906e-05	0	0	0	0	0.000252342	0.000213133	8.2664e-05	5.07898e-05	1.59286e-05	0	0	0	0	0	0	0.0281423	0.0295601	0.00646818	0.0192864
k__Bacteria;p__Proteobacteria;c__Betaproteobacteria;o__Procabacteriales;f__Procabacteriaceae;g__	0	0	0	0	0	0	0	0	0	0	0	0	0	0	0	0	0	0	0	0	0	0	0	0	0	0	0	0	0	0	0	0	3.38249e-05	2.9152e-05	0.00056042	0.000333964
k__Bacteria;p__Proteobacteria;c__Betaproteobacteria;o__Rhodocyclales;f__Rhodocyclaceae;Other	0	0	0	0	0	0	0	0	0	0	0	0	0	0	0	0	0	0	0	0	0	0	0	0	0	0	0	0	0	0	0	0	0	5.83039e-05	0.000373614	0.000222643
k__Bacteria;p__Proteobacteria;c__Betaproteobacteria;o__Rhodocyclales;f__Rhodocyclaceae;g__	0	0	0	0	0	0	0	0	0	0	0	0	0	0	1.79914e-05	0	0	0	0	0	0	2.96872e-05	0	0	0	0	0	0	0	0	0	0	0.000575024	0.000495583	0.00100409	0.000500946
k__Bacteria;p__Proteobacteria;c__Betaproteobacteria;o__Rhodocyclales;f__Rhodocyclaceae;g__C39	0	0	0	0	0	0	0	0	0	0	0	0	0	0	0	0	0	0	0	0	0	0	0	0	0	0	0	0	0	0	0	0	0	0	2.33508e-05	2.78303e-05
k__Bacteria;p__Proteobacteria;c__Betaproteobacteria;o__Rhodocyclales;f__Rhodocyclaceae;g__Candidatus Accumulibacter	0	0	0	0	0	0	0	0	0	0	0	0	0	0	0	0	0	0	0	0	0	0	0	0	0	0	0	0	0	0	0	0	0	0	7.00525e-05	5.56607e-05
k__Bacteria;p__Proteobacteria;c__Betaproteobacteria;o__Rhodocyclales;f__Rhodocyclaceae;g__Dechloromonas	0	0	0	0	0	0	0	0	1.76703e-05	0	0	0	0	0	0	0	0	0	0	0	0	0	3.87514e-05	0	0	0	0	0	0	0	0	0	0.0001353	0.00029152	0.00119089	0.00122454
k__Bacteria;p__Proteobacteria;c__Betaproteobacteria;o__Rhodocyclales;f__Rhodocyclaceae;g__Methyloversatilis	0	0	0	0	0	0	0	0	0	0	0	0	0	0	0	0	0	0	0	0	0	0	0	0	0	0	0	0	0	0	0	0	0	0	7.00525e-05	0
k__Bacteria;p__Proteobacteria;c__Betaproteobacteria;o__Rhodocyclales;f__Rhodocyclaceae;g__Propionivibrio	0	0	0	0	0	0	0	0	0	0	0	0	0	0	0	0	0	0	0	0	0	0	0	0	0	0	0	0	0	0	0	0	0.000439724	0.000320672	0.000934034	0.000528777
k__Bacteria;p__Proteobacteria;c__Betaproteobacteria;o__Rhodocyclales;f__Rhodocyclaceae;g__Rhodocyclus	0	0	0	0	0	0	0	0	0	0	0	0	0	0	0	0	0	0	0	0	0	0	0	0	0	0	0	0	0	0	0	0	0.000101475	2.9152e-05	0	0
k__Bacteria;p__Proteobacteria;c__Betaproteobacteria;o__Rhodocyclales;f__Rhodocyclaceae;g__Uliginosibacterium	0	0	0	0	0	0	0	0	0	0	0	0	0	0	0	0	0	0	0	0	0	0	0	0	0	0	0	0	0	0	0	0	6.76498e-05	8.74559e-05	0.000140105	0.000111321
k__Bacteria;p__Proteobacteria;c__Betaproteobacteria;o__Rhodocyclales;f__Rhodocyclaceae;g__Z-35	0	0	0	0	0	0	0	0	0	0	0	0	0	0	0	0	0	0	0	0	0	0	0	0	0	0	0	0	0	0	0	0	0	0	0.000233508	0.000139152
k__Bacteria;p__Proteobacteria;c__Betaproteobacteria;o__Rhodocyclales;f__Rhodocyclaceae;g__Zoogloea	0	0	0	0	0	0	0	0	0	0	0	0	0	0	0	0	0	0	0	0	0	0	0	0	0	0	0	0	0	0	0	0	0	5.83039e-05	0.000186807	0.000333964
k__Bacteria;p__Proteobacteria;c__Betaproteobacteria;o__SBla14;f__;g__	0	0	0	0	0	0	0	0	0	0	0	0	0	0	0	0	0	0	0	0	0	0	0	0	0	0	0	0	0	0	0	0	6.76498e-05	5.83039e-05	7.00525e-05	0.000111321
k__Bacteria;p__Proteobacteria;c__Deltaproteobacteria;Other;Other;Other	0	0	0	0	0	0	0	0	0	0	0	0	0	0	0	0	0	0	0	0	0	0	0	0	0	0	0	0	0	0	0	4.88079e-05	0	0	0	0
k__Bacteria;p__Proteobacteria;c__Deltaproteobacteria;o__;f__;g__	0	0	0	0	0	0	8.67127e-05	0	0	0	0	0	0	0	0	0	0	0	0	0.000283235	0.000507413	0	0	1.37773e-05	0	0	0.000603676	0.000429246	3.69051e-05	0	0.000200667	7.32118e-05	0.00020295	0.00029152	0.00028021	0.000361795
k__Bacteria;p__Proteobacteria;c__Deltaproteobacteria;o__Bdellovibrionales;f__Bacteriovoracaceae;g__	0	0	0	0	0	0	0	0	0	0	0	0	0	0	1.79914e-05	0	0	0	0	0	2.20614e-05	0	0	0	0	0	0	0	3.69051e-05	0	0	0	0.000169125	0.000466432	0	0
k__Bacteria;p__Proteobacteria;c__Deltaproteobacteria;o__Bdellovibrionales;f__Bdellovibrionaceae;g__Bdellovibrio	0	1.72816e-05	0	0	0	5.91051e-05	2.89042e-05	0	0	0	0	0	0	1.44686e-05	1.79914e-05	3.12695e-05	0	0	0	4.04621e-05	0	0.00016328	7.75029e-05	0	0	6.37146e-05	4.47167e-05	1.78852e-05	0.000110715	0	5.01668e-05	9.76157e-05	0.000338249	0.000728799	0.000326912	0.000111321
k__Bacteria;p__Proteobacteria;c__Deltaproteobacteria;o__Desulfobacterales;f__Desulfobacteraceae;g__Desulfococcus	0	0	0	0	0	0	0	0	0	0	0	0	0	0	0	0	0	0	0	0	0	0	0	0	0	0	0	0	0	0	0	0	0	0	0	8.3491e-05
k__Bacteria;p__Proteobacteria;c__Deltaproteobacteria;o__Desulfobacterales;f__Desulfobulbaceae;g__	0	0	0	0	0	0	0	0	0	0	0	0	0	0	0	0	0	0	0	0	0	0	0	0	0	0	0	0	0	0	0	0	0	0	0	5.56607e-05
k__Bacteria;p__Proteobacteria;c__Deltaproteobacteria;o__Desulfobacterales;f__Desulfobulbaceae;g__Desulfobulbus	0	0	0	0	0	8.86577e-05	8.67127e-05	0	0	0	0	0	0	0	0	0	0	0	0	0	0	0	0	0	0	0	0	0	0.000147621	4.80123e-05	0	0	0	0	9.34034e-05	0
k__Bacteria;p__Proteobacteria;c__Deltaproteobacteria;o__Desulfovibrionales;f__Desulfomicrobiaceae;g__Desulfomicrobium	0	0	0	0	0	0	0	0	0	0	0	0	0	0	0	0	0	0	0	0	0	0	0	0	0	0	0	0	0	0	0	0	3.38249e-05	5.83039e-05	0.000233508	0.000111321
k__Bacteria;p__Proteobacteria;c__Deltaproteobacteria;o__Desulfovibrionales;f__Desulfovibrionaceae;g__Desulfovibrio	0	0	0.00344848	0.00561851	0.0065629	0.00537857	0.00641674	0	0	1.52367e-05	3.34504e-05	0	0	0	0	0	0.000347392	0	0.000472899	0	0	0	0	0	0	0	0	0	0.0169026	0.0175005	0	0	0	0	0.000210158	8.3491e-05
k__Bacteria;p__Proteobacteria;c__Deltaproteobacteria;o__Desulfuromonadales;f__Geobacteraceae;g__Geobacter	0	0	0	0	0	0	0	0	0	0	0	0	0	0	0	0	0	0	0	0	0	0	0	0	0	0	0	0	0	0	0	0	0	0	0.000233508	0.000194812
k__Bacteria;p__Proteobacteria;c__Deltaproteobacteria;o__FAC87;f__;g__	0	0	0	0	0	0	0	0	0	0	0	0	0	0	0.00012594	7.81739e-05	0	0	3.63769e-05	0	0	0.000103905	5.81271e-05	0	0	0	0	0	0	0	0	0	0.000270599	0.000262368	0	0
k__Bacteria;p__Proteobacteria;c__Deltaproteobacteria;o__GMD14H09;f__;g__	0	0	0	0	0	5.91051e-05	0	0	0	0	0	0	0	0	0	0	0	0	0	0	0	0	0	0	0	0	0	0	0	2.40061e-05	0	0	0.000304424	0.00043728	0.000186807	0.000166982
k__Bacteria;p__Proteobacteria;c__Deltaproteobacteria;o__GW-28;f__;g__	0	0	0	0	0	0	0	0	0	0	0	0	0	0	0	0	0	0	0	0	0	0	0	0	0	0	2.23584e-05	1.78852e-05	0	0	0	0	0	0	0	0
k__Bacteria;p__Proteobacteria;c__Deltaproteobacteria;o__MBNT15;f__;g__	0	0	1.20576e-05	0	1.54421e-05	0.00011821	5.78085e-05	0	0	1.52367e-05	0	0	0	0	0	0	0	0	0	2.0231e-05	0	0	0	0	0	0	0	1.78852e-05	1.84526e-05	0.000120031	2.50834e-05	0	0	0	0	0
k__Bacteria;p__Proteobacteria;c__Deltaproteobacteria;o__MIZ46;f__;g__	0	0	0	0	0	0	0	0	0	0	0	0	0	0	5.39743e-05	3.12695e-05	1.57906e-05	0	0	0	0	0	1.93757e-05	0	0	0	0	0	0	0	0	0	0.000270599	0.000320672	2.33508e-05	2.78303e-05
k__Bacteria;p__Proteobacteria;c__Deltaproteobacteria;o__Myxococcales;f__;g__	0	0	2.41153e-05	6.26017e-05	4.63263e-05	0.00109345	0.00101165	0	0	4.57101e-05	3.34504e-05	4.83168e-05	6.12107e-05	2.89373e-05	0	0	3.15811e-05	0	1.81884e-05	0.00020231	0.000419167	0	0	2.75547e-05	0.000118509	1.59286e-05	0.000380092	0.000590213	0.00112561	0.00103226	0.00110367	0.0012202	0.00243539	0.00221555	0.000653824	0.000556607
k__Bacteria;p__Proteobacteria;c__Deltaproteobacteria;o__Myxococcales;f__0319-6G20;g__	0	0	0	0	0	0	0	0	0	0	0	0	0	0	0	0	0	0	0	0	0	0	0	0	0	0	0	3.57705e-05	0	0	0	0	3.38249e-05	5.83039e-05	0	0
k__Bacteria;p__Proteobacteria;c__Deltaproteobacteria;o__Myxococcales;f__Cystobacterineae;g__	0	0	0	0	0	0	0	0	0	0	0	0	0	0	0	0	0	0	0	0	0	0	0	0	0	0	0	0	0	0	0	0	0	0	0.000396964	0.000445286
k__Bacteria;p__Proteobacteria;c__Deltaproteobacteria;o__Myxococcales;f__Haliangiaceae;g__	0	0	0	0	0	5.91051e-05	0	0	0	0	0	0	0	0	0	0	0	0	0	2.0231e-05	0	0	0	0	0	0	4.47167e-05	7.1541e-05	7.38103e-05	7.20184e-05	2.50834e-05	4.88079e-05	6.76498e-05	5.83039e-05	0.000116754	0.000278303
k__Bacteria;p__Proteobacteria;c__Deltaproteobacteria;o__Myxococcales;f__Nannocystaceae;g__Nannocystis	0	0	0	0	3.08842e-05	0	5.78085e-05	0	0	0	0	0	0	0	0	0	0	0	0	0	0	0	0	0	1.69299e-05	0	2.23584e-05	8.94262e-05	0.000110715	4.80123e-05	5.01668e-05	9.76157e-05	0	0	0	0
k__Bacteria;p__Proteobacteria;c__Deltaproteobacteria;o__Myxococcales;f__Nannocystaceae;g__Plesiocystis	0	0	0	0	1.54421e-05	2.95526e-05	2.89042e-05	0	0	0	0	0	0	0	0	0	0	0	0	2.0231e-05	0	0	0	0	1.69299e-05	0	2.23584e-05	1.78852e-05	0	4.80123e-05	0	4.88079e-05	0	0	0	0
k__Bacteria;p__Proteobacteria;c__Deltaproteobacteria;o__Myxococcales;f__OM27;g__	0	0	2.41153e-05	0	0	2.95526e-05	2.89042e-05	0	0	0	0	1.20792e-05	0	0	0	0	0	0	0	0	4.41228e-05	0	0	0	0	0	2.23584e-05	0	5.53577e-05	0	2.50834e-05	2.44039e-05	0	0	2.33508e-05	5.56607e-05
k__Bacteria;p__Proteobacteria;c__Deltaproteobacteria;o__Myxococcales;f__Polyangiaceae;g__Chondromyces	0	0	0	0	0	5.91051e-05	8.67127e-05	0	0	0	0	2.41584e-05	0	0	0	0	0	0	0	4.04621e-05	2.20614e-05	0	0	0	1.69299e-05	0	0	0	3.69051e-05	7.20184e-05	2.50834e-05	7.32118e-05	0	0	0	0
k__Bacteria;p__Proteobacteria;c__Deltaproteobacteria;o__NB1-j;f__;g__	0	0	2.41153e-05	0.000140854	3.08842e-05	0.0011821	0.00127179	0	0	0	0	0	0	0	0	0	1.57906e-05	2.02741e-05	1.81884e-05	8.09242e-05	0.00015443	0	0	0	0	0	0	0	0.00195597	0.00206453	0.000426418	0.000268443	0	0	0	0
k__Bacteria;p__Proteobacteria;c__Deltaproteobacteria;o__Spirobacillales;f__;g__	0	0	0	0	0	0	0	0	0	0	0	0	0	0	0.000215897	4.69043e-05	0	2.02741e-05	0	0	0	1.48436e-05	3.87514e-05	0	0	0	0	0	0	0	0	0	0.0001353	0.000204064	7.00525e-05	0
k__Bacteria;p__Proteobacteria;c__Deltaproteobacteria;o__Syntrophobacterales;f__Syntrophaceae;g__Desulfomonile	0	0	0	0	0	0	0	0	0	0	0	0	0	0	0	0	0	0	0	0	0	0	0	0	0	0	0	0	0	4.80123e-05	0	0	0	0	0	0
k__Bacteria;p__Proteobacteria;c__Deltaproteobacteria;o__Syntrophobacterales;f__Syntrophaceae;g__Syntrophus	0	0	0	0	0	0	5.78085e-05	0	0	0	0	0	0	0	0	0	0	0	0	0	0	0	0	0	0	0	0	0	0	0	0	0	0	0	0	0
k__Bacteria;p__Proteobacteria;c__Deltaproteobacteria;o__Syntrophobacterales;f__Syntrophobacteraceae;g__	0	0	2.41153e-05	4.69513e-05	0	5.91051e-05	0.000144521	0	0	0	0	1.20792e-05	0	0	0	0	0	0	1.81884e-05	2.0231e-05	0	0	0	0	0	0	0	0	0.000239883	0.000384098	0.000326084	0.000292847	0	0	0	0
k__Bacteria;p__Proteobacteria;c__Deltaproteobacteria;o__Syntrophobacterales;f__Syntrophobacteraceae;g__Syntrophobacter	0	0	1.20576e-05	0	0	2.95526e-05	0	0	0	0	3.34504e-05	0	0	0	0	0	0	0	0	0	0	0	0	0	1.69299e-05	0	0	3.57705e-05	1.84526e-05	4.80123e-05	2.50834e-05	0	0	0	0	0
k__Bacteria;p__Proteobacteria;c__Deltaproteobacteria;o__Syntrophobacterales;f__Syntrophorhabdaceae;g__	0	0	0	0	0	0.00011821	5.78085e-05	0	0	0	0	0	0	0	0	0	0	0	0	0	0	0	0	0	0	0	0	0	0	2.40061e-05	0	0	0	0	0	0
k__Bacteria;p__Proteobacteria;c__Epsilonproteobacteria;o__Campylobacterales;f__Campylobacteraceae;Other	0	0	0	0	0	0	0	0	0	0	0	0	0	0	0	0	0	0	0	0	0	0	0	0	0	0	0	0	0	0	0	0	0	0	0.000163456	8.3491e-05
k__Bacteria;p__Proteobacteria;c__Epsilonproteobacteria;o__Campylobacterales;f__Campylobacteraceae;g__Arcobacter	0	0	0	0	0	2.95526e-05	0	0	0	0	0	0	0	0	0	0	1.57906e-05	0	0	0	0	0	0	0	0	0	0	0	0	0	0	0	0.0001353	0.000378976	0.0985172	0.0853
k__Bacteria;p__Proteobacteria;c__Epsilonproteobacteria;o__Campylobacterales;f__Campylobacteraceae;g__Campylobacter	0	0	0	0	0	2.95526e-05	5.78085e-05	0	0	0	0	0	0	0	0	0	0	0	0	0	0	0	0	0	0	0	0	0	0	0	0	0	0	0	0	0
k__Bacteria;p__Proteobacteria;c__Epsilonproteobacteria;o__Campylobacterales;f__Campylobacteraceae;g__Sulfurospirillum	0	0	0	0	0	0	0	0	0	0	0	0	0	0	0	0	0	0	0	0	0	0	0	0	0	0	0	0	0	0	0	0	0.00020295	2.9152e-05	0.00672504	0.00448069
k__Bacteria;p__Proteobacteria;c__Epsilonproteobacteria;o__Campylobacterales;f__Helicobacteraceae;g__	0	0	0	0	0	0	0	0	0	0	0	0	0	0	0	0	0	0	0	0	0	0	0	0	0	0	0	0	0	0	0	0	0	0	0.000256859	0.000194812
k__Bacteria;p__Proteobacteria;c__Epsilonproteobacteria;o__Campylobacterales;f__Helicobacteraceae;g__Sulfuricurvum	0	0	0	0	0	0	0	0	0	0	0	0	0	0	0	0	0	0	0	0	0	0	0	0	0	0	0	0	0	0	0	0	0	0	0.00558085	0.00445286
k__Bacteria;p__Proteobacteria;c__Gammaproteobacteria;Other;Other;Other	0	0	0	0	0	0	8.67127e-05	0	0	0	0	0	0	0	0	0	0	0	0	0	0	2.96872e-05	0	0	0	0	0	0	0	0	0	0	0	2.9152e-05	2.33508e-05	5.56607e-05
k__Bacteria;p__Proteobacteria;c__Gammaproteobacteria;o__;f__;g__	0	0	0	0	0	8.86577e-05	5.78085e-05	0	0	0	0	1.20792e-05	0	0	0	0	0	0	0	0	0	0	0	0	0	0	0	0	9.22628e-05	2.40061e-05	0	0	0	0	0	0
k__Bacteria;p__Proteobacteria;c__Gammaproteobacteria;o__Aeromonadales;f__Aeromonadaceae;Other	0	0	0	0	0	0	0	0	0	0	0	0	0	0	0	0	0	0	0	0	0	0	0	0	0	0	0	0	0	0	0	0	3.38249e-05	5.83039e-05	0.000443666	0.000333964
k__Bacteria;p__Proteobacteria;c__Gammaproteobacteria;o__Aeromonadales;f__Aeromonadaceae;g__	5.8537e-05	0	1.20576e-05	4.69513e-05	4.63263e-05	8.86577e-05	0.000173425	1.58967e-05	7.06814e-05	0	0	1.20792e-05	0	0	0.00025188	0.000312695	1.57906e-05	0	1.81884e-05	0	0	0.00016328	0.00040689	6.88867e-05	3.38599e-05	3.18573e-05	0	0	0	2.40061e-05	0	0	0.0515154	0.0490919	0.159977	0.109151
k__Bacteria;p__Proteobacteria;c__Gammaproteobacteria;o__Aeromonadales;f__Aeromonadaceae;g__Tolumonas	0	0	0	0	0	0	0	0	0	0	0	0	0	0	0	0	0	0	0	0	0	0	0	0	0	0	0	0	0	0	0	0	0	5.83039e-05	0.00277875	0.00269954
k__Bacteria;p__Proteobacteria;c__Gammaproteobacteria;o__Aeromonadales;f__Succinivibrionaceae;g__	0	0	4.82305e-05	4.69513e-05	0	0.00147763	0.00176316	0	0	0	0	0	0	0	0	0	0	0	0	0	2.20614e-05	0	0	1.37773e-05	0	0	0	0	0.00300777	0.00295276	0	0	0	0	0	0
k__Bacteria;p__Proteobacteria;c__Gammaproteobacteria;o__Aeromonadales;f__Succinivibrionaceae;g__Succinivibrio	0	0	0	0	0	0.000177315	0.000173425	0	0	0	0	0	0	0	0	0	0	0	0	0	0	0	0	0	0	0	0	0	0.000129168	4.80123e-05	0	0	0	0	0	0
k__Bacteria;p__Proteobacteria;c__Gammaproteobacteria;o__Alteromonadales;f__;g__	0	0	0	0	0	0	0	0	0	0	0	0	0	0	0	0	0	0	0	0	0	0	0	0	0	0	0	0	0	0	0	0	0.000439724	0.000174912	0	8.3491e-05
k__Bacteria;p__Proteobacteria;c__Gammaproteobacteria;o__Alteromonadales;f__Alteromonadaceae;Other	0	0	0	0	0	0	0	0	0	0	0	0	0	0	0	1.56348e-05	0	0	0	0	0	0	0	0	0	0	0	0	0	0	0	0	0	0	2.33508e-05	2.78303e-05
k__Bacteria;p__Proteobacteria;c__Gammaproteobacteria;o__Alteromonadales;f__Alteromonadaceae;g__Cellvibrio	0	0	0	0	0	0	0	0	0	0	0	0	0	0	0	0	0	0	0	0	0	0	0	0	0	0	0	0	0	0	0	0	0.000372074	2.9152e-05	0.000163456	0.000640098
k__Bacteria;p__Proteobacteria;c__Gammaproteobacteria;o__Alteromonadales;f__HTCC2188;g__HTCC	0	0	0	0	0	0	0	0	0	0	0	0	0	0	0	0	0	0	0	0	0	0	0	0	0	0	0	0	0	0	0	0	0	0	9.34034e-05	0
k__Bacteria;p__Proteobacteria;c__Gammaproteobacteria;o__Alteromonadales;f__Shewanellaceae;g__Shewanella	1.17074e-05	0	0	0	0	0	0	0	0	0	0	1.20792e-05	0	0	1.79914e-05	0	0	0	0	0	0	1.48436e-05	0	1.37773e-05	0	0	0	0	0	0	0	0	0.00172507	0.00201149	0.0013777	0.000166982
k__Bacteria;p__Proteobacteria;c__Gammaproteobacteria;o__Alteromonadales;f__[Chromatiaceae];Other	0	0	0	0	0	0	0	0	0	0	0	0	0	0	0	0	0	0	0	0	0	0	0	0	0	0	0	0	0	0	0	0	0.000101475	8.74559e-05	0.00165791	0.000528777
k__Bacteria;p__Proteobacteria;c__Gammaproteobacteria;o__Alteromonadales;f__[Chromatiaceae];g__Rheinheimera	0	0	1.20576e-05	0	0	0	0	1.58967e-05	0	0	0	0	0	0	0.00012594	6.25391e-05	0	0	0	0	0	2.96872e-05	1.93757e-05	0	1.69299e-05	0	0	0	0	0	0	0	0.0767487	0.0796432	0.0425686	0.0324502
k__Bacteria;p__Proteobacteria;c__Gammaproteobacteria;o__Chromatiales;Other;Other	0	0	0	0	0	5.91051e-05	2.89042e-05	0	0	0	0	0	0	0	0	0	0	0	0	0	2.20614e-05	0	0	0	0	0	0	0	3.69051e-05	9.60246e-05	5.01668e-05	2.44039e-05	0	0	0	0
k__Bacteria;p__Proteobacteria;c__Gammaproteobacteria;o__Chromatiales;f__;g__	0	0	1.20576e-05	0	0	2.95526e-05	2.89042e-05	0	0	0	0	0	0	0	0	0	0	0	1.81884e-05	0	0	0	0	0	0	0	2.23584e-05	0	3.69051e-05	2.40061e-05	0	0	3.38249e-05	0	4.67017e-05	0.000194812
k__Bacteria;p__Proteobacteria;c__Gammaproteobacteria;o__Chromatiales;f__Chromatiaceae;Other	0	0	0	0	0	0	0	0	0	0	0	0	0	0	1.79914e-05	0	0	0	0	0	0	7.42181e-05	0	0	0	0	0	0	0	0	0	0	0	0	0	0
k__Bacteria;p__Proteobacteria;c__Gammaproteobacteria;o__Chromatiales;f__Chromatiaceae;g__	0	0	0	0	0	0	0	0	0	0	0	0	0	0	0	0	0	0	0	0	0	1.48436e-05	1.93757e-05	0	0	0	0	0	0	0	0	0	0	5.83039e-05	0	0
k__Bacteria;p__Proteobacteria;c__Gammaproteobacteria;o__Enterobacteriales;f__Enterobacteriaceae;Other	0.00153367	0.00157263	0.000723458	0.000876424	0.000849316	0	0	0	0	0	0	0	0	0	0	0.000125078	0	0	0	0	0	0	0	0	0	0	0	0	0	0	0	0	0	0	0	0
k__Bacteria;p__Proteobacteria;c__Gammaproteobacteria;o__Enterobacteriales;f__Enterobacteriaceae;g__	0.213028	0.199274	0.113004	0.121917	0.104929	0.00011821	5.78085e-05	3.17935e-05	3.53407e-05	1.52367e-05	5.01756e-05	2.41584e-05	3.06054e-05	2.89373e-05	0.00154726	0.00417448	1.57906e-05	4.05482e-05	3.63769e-05	0	0	2.96872e-05	1.93757e-05	0	0	1.59286e-05	0	1.78852e-05	7.38103e-05	4.80123e-05	0.000250834	2.44039e-05	0.00226627	0.00186573	0.00273205	0.00342313
k__Bacteria;p__Proteobacteria;c__Gammaproteobacteria;o__Enterobacteriales;f__Enterobacteriaceae;g__Citrobacter	0.00250539	0.00269593	0.00460602	0.00286403	0.00321196	0	2.89042e-05	0	0	1.52367e-05	1.67252e-05	0	1.53027e-05	0	0.0094455	0.0852251	0	0	0	0	0	2.96872e-05	0	0	0	0	0	1.78852e-05	1.84526e-05	0	0	0	3.38249e-05	0.000320672	4.67017e-05	2.78303e-05
k__Bacteria;p__Proteobacteria;c__Gammaproteobacteria;o__Enterobacteriales;f__Enterobacteriaceae;g__Erwinia	8.19519e-05	3.45632e-05	0	0	0	0	0	0	0	0	0	0	0	0	0	0	0	0	0	0	0	0	0	0	0	0	0	0	0	0	0	0	0	2.9152e-05	4.67017e-05	0
k__Bacteria;p__Proteobacteria;c__Gammaproteobacteria;o__Enterobacteriales;f__Enterobacteriaceae;g__Pantoea	0	0	0	0	0	0	0	0	0	0	0	0	0	0	0	0	0	0	0	0	0	0	0	0	0	0	0	0	0	0	0	0	0	0	4.67017e-05	0
k__Bacteria;p__Proteobacteria;c__Gammaproteobacteria;o__Enterobacteriales;f__Enterobacteriaceae;g__Plesiomonas	7.02445e-05	1.72816e-05	1.20576e-05	0	0	0	0	0	0	0	0	0	0	0	0	0	0	0	0	0	0	0	1.93757e-05	0	0	0	0	0	0	0	0	0	0.000236774	0.000320672	0	0
k__Bacteria;p__Proteobacteria;c__Gammaproteobacteria;o__Enterobacteriales;f__Enterobacteriaceae;g__Trabulsiella	0.000515126	0.000794954	0.000168807	0.000250407	0.000185305	0	0	0	0	0	0	0	0	0	0	0	0	0	0	0	0	0	0	0	0	0	0	0	0	0	0	0	0	2.9152e-05	0	0
k__Bacteria;p__Proteobacteria;c__Gammaproteobacteria;o__HTCC2188;f__HTCC2089;g__	0	0	0	0	0	2.95526e-05	2.89042e-05	0	0	0	0	0	0	0	0	0	0	0	0	0	0	0	0	0	0	0	0	0	1.84526e-05	0	0	0	0	0	0	0
k__Bacteria;p__Proteobacteria;c__Gammaproteobacteria;o__Legionellales;f__;g__	0	0	0	0	0	0	0	0	0	0	0	0	0	0	1.79914e-05	3.12695e-05	0	0	0	0	0	0.000118749	1.93757e-05	1.37773e-05	1.69299e-05	0	0	0	0	0	0	0	0	5.83039e-05	2.33508e-05	2.78303e-05
k__Bacteria;p__Proteobacteria;c__Gammaproteobacteria;o__Legionellales;f__Coxiellaceae;g__	0	0	0	0	0	0	0	0	1.76703e-05	0	0	0	0	0	5.39743e-05	7.81739e-05	0	0	0	0	0	0.000148436	5.81271e-05	5.51093e-05	3.38599e-05	1.59286e-05	0	0	0	0	0	0	3.38249e-05	2.9152e-05	0	0
k__Bacteria;p__Proteobacteria;c__Gammaproteobacteria;o__Legionellales;f__Coxiellaceae;g__Aquicella	0	0	0	0	0	0	0	0	0	0	0	0	0	0	0	1.56348e-05	0	0	0	0	0	2.96872e-05	0	0	0	0	0	0	0	0	0	0	0.0001353	0	4.67017e-05	0.000139152
k__Bacteria;p__Proteobacteria;c__Gammaproteobacteria;o__Legionellales;f__Legionellaceae;Other	0	0	0	0	0	0	0	0	0	0	0	0	0	0	0	1.56348e-05	0	0	0	0	0	1.48436e-05	0	0	0	0	2.23584e-05	3.57705e-05	1.84526e-05	0	0	0	0	0	0	0
k__Bacteria;p__Proteobacteria;c__Gammaproteobacteria;o__Legionellales;f__Legionellaceae;g__	0	0	0	1.56504e-05	0	0	0	0	0	0	0	0	0	0	1.79914e-05	0	0	0	0	0	0	5.93745e-05	3.87514e-05	0	1.69299e-05	0	0	3.57705e-05	0	0	0	0	0	0	0	0
k__Bacteria;p__Proteobacteria;c__Gammaproteobacteria;o__Legionellales;f__Legionellaceae;g__Legionella	0	0	0	0	0	0	0	0	0	0	0	0	0	0	0	1.56348e-05	0	0	0	0	0	5.93745e-05	1.93757e-05	0	0	1.59286e-05	0	3.57705e-05	1.84526e-05	2.40061e-05	0	0	3.38249e-05	0	2.33508e-05	2.78303e-05
k__Bacteria;p__Proteobacteria;c__Gammaproteobacteria;o__Legionellales;f__Legionellaceae;g__Tatlockia	0	0	0	0	0	0	0	0	0	0	0	0	0	0	1.79914e-05	0	0	0	0	0	0	0.000133593	0.000155006	0	0	1.59286e-05	0	0	0	0	0	0	0	2.9152e-05	0	0
k__Bacteria;p__Proteobacteria;c__Gammaproteobacteria;o__Methylococcales;Other;Other	0	0	0	0	0	0	0	0	0	0	0	0	0	0	0	0	0	0	0	0	0	0	0	0	0	0	0	0	0	0	0	0	0	5.83039e-05	0	0
k__Bacteria;p__Proteobacteria;c__Gammaproteobacteria;o__Methylococcales;f__Crenotrichaceae;g__Crenothrix	0	0	0	1.56504e-05	1.54421e-05	2.95526e-05	0	0	0	0	0	0	0	0	3.59829e-05	6.25391e-05	0	0	0	0	0	0.000118749	1.93757e-05	1.37773e-05	0	0	0	0	0	0	0	0	0.000642674	0.00014576	0.000116754	0.000333964
k__Bacteria;p__Proteobacteria;c__Gammaproteobacteria;o__Methylococcales;f__Methylococcaceae;g__	0	0	0	0	0	0	0	0	0	0	0	0	0	0	1.79914e-05	0	0	0	0	0	0	0	0	0	0	0	0	0	0	0	0	0	0	2.9152e-05	4.67017e-05	2.78303e-05
k__Bacteria;p__Proteobacteria;c__Gammaproteobacteria;o__Methylococcales;f__Methylococcaceae;g__Methylobacter	0	0	0	0	0	0	0	0	0	0	0	0	0	0	0	0	0	0	0	0	0	0	0	0	0	0	0	1.78852e-05	0	0	2.50834e-05	0	0	0	0	0
k__Bacteria;p__Proteobacteria;c__Gammaproteobacteria;o__Methylococcales;f__Methylococcaceae;g__Methylocaldum	0	0	1.20576e-05	6.26017e-05	0.000108095	0.000591051	0.0013296	0	0	3.04734e-05	0	1.20792e-05	0	0	0	1.56348e-05	3.15811e-05	2.02741e-05	0.000127319	0.00078901	0.000794211	0	0	4.1332e-05	8.46496e-05	0	0.000491884	0.000697525	0.00151311	0.0011763	0.00190634	0.00302609	0	0	0	0
k__Bacteria;p__Proteobacteria;c__Gammaproteobacteria;o__Methylococcales;f__Methylococcaceae;g__Methylomonas	0	0	0	0	0	0	0	0	0	0	0	0	0	0	0	0	0	0	0	0	0	0	0	0	0	0	0	0	0	0	0	0	0.000947098	0.000699647	0.000443666	0.000417455
k__Bacteria;p__Proteobacteria;c__Gammaproteobacteria;o__Oceanospirillales;f__Alcanivoracaceae;g__Alcanivorax	0	0	0	0	0	0	0	0	0	0	0	0	0	0	0	0	0	0	0	0.000283235	2.20614e-05	0	0	0	0	0	0	0	0	0	0	0	0	0	0	0
k__Bacteria;p__Proteobacteria;c__Gammaproteobacteria;o__Oceanospirillales;f__Halomonadaceae;g__Halomonas	1.17074e-05	0	0	1.56504e-05	0	0	0	0	0	3.04734e-05	1.67252e-05	0	0	0	0	3.12695e-05	0	0	0	0	0	1.48436e-05	0	0	0	0	0	0	0	2.40061e-05	0	0	0.0001353	0	2.33508e-05	0
k__Bacteria;p__Proteobacteria;c__Gammaproteobacteria;o__Pseudomonadales;f__Moraxellaceae;Other	0	0	0	0	0	0	0	0	0	0	0	0	0	0	0	0	0	0	0	0	0	0	0	0	0	0	2.23584e-05	0	0	0	0	0	0	0	0	2.78303e-05
k__Bacteria;p__Proteobacteria;c__Gammaproteobacteria;o__Pseudomonadales;f__Moraxellaceae;g__	0	0	0	0	0	0	0	0	0	0	0	0	1.53027e-05	0	0	0	0	0	0	0	0	0	0	0	0	0	0	0	0	0	0	0	0.0021648	0.0029152	0.000467017	0.000417455
k__Bacteria;p__Proteobacteria;c__Gammaproteobacteria;o__Pseudomonadales;f__Moraxellaceae;g__Acinetobacter	0.000831226	0.000138253	7.23458e-05	0.000109553	0.000247074	8.86577e-05	0	4.76902e-05	3.53407e-05	0.00013713	0.000234153	0.000108713	0	0	7.19657e-05	0.000562852	0	0	0	0	0	0.00032656	0.000348763	2.75547e-05	0.000118509	0	0	0	3.69051e-05	2.40061e-05	2.50834e-05	0	0.0211406	0.0236422	0.030683	0.0167539
k__Bacteria;p__Proteobacteria;c__Gammaproteobacteria;o__Pseudomonadales;f__Moraxellaceae;g__Alkanindiges	0	0	0	0	0	0	0	0	0	0	0	0	0	0	0	0	0	0	0	0	0	0	0	0	0	0	0	0	0	0	0	0	0	0	4.67017e-05	0
k__Bacteria;p__Proteobacteria;c__Gammaproteobacteria;o__Pseudomonadales;f__Moraxellaceae;g__Perlucidibaca	0	0	0	0	0	0	0	0	0	0	0	0	0	0	0	0	0	0	0	0	0	0	0	0	0	0	0	0	0	0	0	0	0.00263834	0.00241961	0.00660829	0.00562173
k__Bacteria;p__Proteobacteria;c__Gammaproteobacteria;o__Pseudomonadales;f__Pseudomonadaceae;Other	0	0	0	0	0	0.000147763	0	0	0	0	0	0	0	0	0	0	0	0	0	0	0	0	0	0	0	0	0	0	1.84526e-05	0	0	0	3.38249e-05	0.000204064	0	0
k__Bacteria;p__Proteobacteria;c__Gammaproteobacteria;o__Pseudomonadales;f__Pseudomonadaceae;g__	2.34148e-05	6.91264e-05	1.20576e-05	0	0	0.000265973	8.67127e-05	0	1.76703e-05	4.57101e-05	6.69008e-05	0	0	0	0.000305854	0.00228268	0	0	7.27537e-05	0	2.20614e-05	5.93745e-05	0.000155006	0	3.38599e-05	0	0	0	0	0	0	2.44039e-05	0.0343323	0.0491211	0.00261529	0.00205945
k__Bacteria;p__Proteobacteria;c__Gammaproteobacteria;o__Pseudomonadales;f__Pseudomonadaceae;g__Pseudomonas	0	3.45632e-05	0.000639055	3.13009e-05	0	0.152639	0.0806428	0	0	0	0	0	0	0	0	1.56348e-05	0	0	1.81884e-05	0	0	4.45309e-05	1.93757e-05	0	3.38599e-05	0	0	0	0.000922628	0.000816209	0	2.44039e-05	0.0117034	0.0135848	0.0238412	0.015251
k__Bacteria;p__Proteobacteria;c__Gammaproteobacteria;o__Thiotrichales;f__Piscirickettsiaceae;g__	0	0	0	1.56504e-05	3.08842e-05	0.000236421	0.000317947	0	0	0	0	0	0	0	0	0	1.57906e-05	0	0	2.0231e-05	2.20614e-05	0	0	0	3.38599e-05	0	0	0	0.000442862	0.00031208	0.000100334	2.44039e-05	0	0	0	0
k__Bacteria;p__Proteobacteria;c__Gammaproteobacteria;o__Vibrionales;f__Pseudoalteromonadaceae;g__Pseudoalteromonas	2.34148e-05	0	1.20576e-05	0	0	0	0	0	0	0	0	0	1.53027e-05	1.44686e-05	1.79914e-05	0	0	0	0	0	0	0	0	0	6.77197e-05	0	2.23584e-05	0	0	2.40061e-05	0	4.88079e-05	0	2.9152e-05	0	2.78303e-05
k__Bacteria;p__Proteobacteria;c__Gammaproteobacteria;o__Xanthomonadales;f__Sinobacteraceae;g__	0	0	1.20576e-05	3.13009e-05	3.08842e-05	0	5.78085e-05	0	0	0	0	0	0	0	5.39743e-05	0.000140713	0	2.02741e-05	0	0	0	0	3.87514e-05	0	1.69299e-05	0	2.23584e-05	0	1.84526e-05	2.40061e-05	0	0	0.001353	0.00174912	0.00226503	0.00342313
k__Bacteria;p__Proteobacteria;c__Gammaproteobacteria;o__Xanthomonadales;f__Sinobacteraceae;g__Nevskia	0	0	0	0	0	0	0	0	0	0	0	0	0	0	0	0	0	0	0	0	0	0	0	0	0	0	0	0	0	0	0	0	0.0001353	0.000262368	4.67017e-05	0
k__Bacteria;p__Proteobacteria;c__Gammaproteobacteria;o__Xanthomonadales;f__Sinobacteraceae;g__Steroidobacter	0	0	0	0	1.54421e-05	0.000236421	0.000317947	0	0	0	0	0	0	0	0	0	0	0	0	2.0231e-05	0	0	0	1.37773e-05	0	0	4.47167e-05	0	0.000276789	0.000432111	2.50834e-05	4.88079e-05	0	0	0	0
k__Bacteria;p__Proteobacteria;c__Gammaproteobacteria;o__Xanthomonadales;f__Xanthomonadaceae;Other	0	0	0	0	0	2.95526e-05	8.67127e-05	0	0	0	0	0	0	0	0	0	0	0	0	0	0	0	0	0	0	0	0	0	0	2.40061e-05	2.50834e-05	0	0.000304424	0.00043728	2.33508e-05	2.78303e-05
k__Bacteria;p__Proteobacteria;c__Gammaproteobacteria;o__Xanthomonadales;f__Xanthomonadaceae;g__	1.17074e-05	0	0	4.69513e-05	0.000108095	5.91051e-05	0.00020233	0	0	0	0	0	0	0	8.99572e-05	4.69043e-05	0	2.02741e-05	0	0	0	0.000133593	5.81271e-05	2.75547e-05	3.38599e-05	0	0	0	1.84526e-05	0	0	0	0.0101475	0.00929948	0.00653824	0.00887788
k__Bacteria;p__Proteobacteria;c__Gammaproteobacteria;o__Xanthomonadales;f__Xanthomonadaceae;g__Aquimonas	0	0	0	0	0	0	0	0	0	0	0	0	0	0	0	1.56348e-05	0	0	0	0	0	0	0	0	0	0	0	0	0	0	0	0	0.00192802	0.00137014	0.000910683	0.00083491
k__Bacteria;p__Proteobacteria;c__Gammaproteobacteria;o__Xanthomonadales;f__Xanthomonadaceae;g__Arenimonas	0	0	0	0	0	0	0	0	0	0	0	0	0	0	0	0	0	0	0	0	0	0	0	0	0	0	0	0	0	0	0	0	0	0	4.67017e-05	8.3491e-05
k__Bacteria;p__Proteobacteria;c__Gammaproteobacteria;o__Xanthomonadales;f__Xanthomonadaceae;g__Luteimonas	0	0	0	0	0	0	0	0	0	0	0	0	0	0	0	0	0	0	0	0	0	0	0	0	0	0	0	0	0	0	0	0	6.76498e-05	2.9152e-05	0	0
k__Bacteria;p__Proteobacteria;c__Gammaproteobacteria;o__Xanthomonadales;f__Xanthomonadaceae;g__Lysobacter	0	0	0	0	0	0	0	0	0	0	0	0	0	0	7.19657e-05	1.56348e-05	0	0	0	0	0	5.93745e-05	1.93757e-05	1.37773e-05	0	0	0	0	0	0	0	0	0.011196	0.00944524	0.00238179	0.00080708
k__Bacteria;p__Proteobacteria;c__Gammaproteobacteria;o__Xanthomonadales;f__Xanthomonadaceae;g__Pseudoxanthomonas	0	0	0	0	0	0	0	0	0	1.52367e-05	0	0	0	0	0	0	0	0	0	0	2.20614e-05	0	0	0	0	0	0	0	0	0	0	0	0	5.83039e-05	0	2.78303e-05
k__Bacteria;p__Proteobacteria;c__Gammaproteobacteria;o__Xanthomonadales;f__Xanthomonadaceae;g__Stenotrophomonas	0	0	0	1.56504e-05	0	0.000206868	0	0	0	0	0	0	0	0	0	0	0	0	0	0	0	0	0	0	0	0	0	0	0	0	0	0	0	0	0	0
k__Bacteria;p__Proteobacteria;c__TA18;o__CV90;f__;g__	0	0	0	0	0	0	0	0	0	0	0	0	0	0	0	0	0	0	0	0	0	0	0	0	0	0	0	0	0	0	0	0	0	0	2.33508e-05	2.78303e-05
k__Bacteria;p__Proteobacteria;c__TA18;o__PHOS-HD29;f__;g__	0	0	0	0	0	0	0	0	0	0	0	0	0	0	0	0	0	0	0	0	0	0	0	0	0	0	0	0	0	0	0	0	0	0	7.00525e-05	0
k__Bacteria;p__SR1;c__;o__;f__;g__	0	0	0	0	0	5.91051e-05	2.89042e-05	0	0	0	0	0	0	0	0	0	0	0	0	0	0	0	0	0	0	0	0	0	0	4.80123e-05	0	0	0.00020295	0.000116608	0.000163456	5.56607e-05
k__Bacteria;p__Spirochaetes;c__Spirochaetes;o__Sphaerochaetales;f__Sphaerochaetaceae;g__	0	0	0	0	0	0	0	0	0	0	0	0	0	0	0	0	0	0	0	0	0	0	0	0	0	0	0	0	0	0	0	0	3.38249e-05	5.83039e-05	0	0
k__Bacteria;p__Spirochaetes;c__Spirochaetes;o__Sphaerochaetales;f__Sphaerochaetaceae;g__Sphaerochaeta	0	0	0.000289383	0.000250407	0.000200747	0.00189136	0.0034107	0	0	0.000213314	8.3626e-05	3.62376e-05	4.59081e-05	0	0	0	0.000110534	2.02741e-05	0.00281921	0.00224565	0.00196347	0	0	0.000523539	0.000355528	0.0001115	0.00288423	0.00264702	0.000129168	0.000168043	2.50834e-05	0	0	0	0	0
k__Bacteria;p__Spirochaetes;c__Spirochaetes;o__Spirochaetales;f__Spirochaetaceae;g__	0	0	2.41153e-05	0	0	0	0.000144521	0	0	0	0	0	0	0	0	0	0	0	0	0	0	0	0	0	0	0	0	0	1.84526e-05	2.40061e-05	0	0	0	0	0	0
k__Bacteria;p__Spirochaetes;c__Spirochaetes;o__Spirochaetales;f__Spirochaetaceae;g__Spirochaeta	0	0	0	0	0	0	0	0	0	0	0	0	0	0	0	0	0	0	0	0	0	0	0	0	0	0	0	0	0	0	0	0	6.76498e-05	0.000174912	0.000140105	5.56607e-05
k__Bacteria;p__Spirochaetes;c__Spirochaetes;o__Spirochaetales;f__Spirochaetaceae;g__Treponema	0	0	0.000120576	4.69513e-05	4.63263e-05	0.00233465	0.00442235	0	0	1.52367e-05	0	0	0	0	0	0	0	0	0	0	0	0	0	0	0	0	0	0	0.00145775	0.0015604	0	0	6.76498e-05	0	9.34034e-05	2.78303e-05
k__Bacteria;p__Spirochaetes;c__[Brachyspirae];o__[Brachyspirales];f__Brachyspiraceae;g__	0	0	0	0	0	8.86577e-05	0.000115617	0	0	3.04734e-05	0	0	0	0	0	0	0	0	0	0	2.20614e-05	0	0	0	0	0	0	0	1.84526e-05	0	0	0	0	0	0	0
k__Bacteria;p__Spirochaetes;c__[Leptospirae];o__[Leptospirales];f__Sediment-4;g__	0	0	0	0	0	5.91051e-05	5.78085e-05	0	0	0	0	0	0	0	0	0	0	0	0	0	0	0	0	0	0	0	2.23584e-05	0	3.69051e-05	4.80123e-05	2.50834e-05	0	0	0	0	0
k__Bacteria;p__Synergistetes;c__Synergistia;o__Synergistales;Other;Other	0	0	0	0	0	0	0	0	0	0	0	0	0	0	0	0	0	0	0	8.09242e-05	4.41228e-05	0	0	0	0	0	2.23584e-05	1.78852e-05	0	0	0	0	0	0	0	0
k__Bacteria;p__Synergistetes;c__Synergistia;o__Synergistales;f__Aminiphilaceae;Other	0	0	0	0	0	2.95526e-05	0	0	0	0	0	0	0	0	0	0	0	0	0	0	0	0	0	0	0	0	0	3.57705e-05	0	0	0	0	0	0	0	0
k__Bacteria;p__Synergistetes;c__Synergistia;o__Synergistales;f__Dethiosulfovibrionaceae;g__HA73	0	0	1.20576e-05	0	0	5.91051e-05	0	0	0	0	0	0	0	0	0	0	0	0	0	0	2.20614e-05	0	0	2.75547e-05	0	0	6.70751e-05	3.57705e-05	3.69051e-05	0	0	2.44039e-05	0	0	0	0
k__Bacteria;p__Synergistetes;c__Synergistia;o__Synergistales;f__Dethiosulfovibrionaceae;g__PD-UASB-13	0	0	0	0	0	0	0	0	0	0	0	0	0	0	0	0	0	0	0	0	0	0	0	0	0	0	0	0	0	4.80123e-05	0	0	0	0	0	0
k__Bacteria;p__Synergistetes;c__Synergistia;o__Synergistales;f__Dethiosulfovibrionaceae;g__Pyramidobacter	0	0	0.000831977	0.000813822	0.00103462	0.0143921	0.0167356	0	0	0.000152367	0.000250878	8.45543e-05	0.000244843	5.78746e-05	0	0	0.000252649	0.000283837	0.00023645	0.00754618	0.00597864	0	0	0.000785308	0.000490968	0.000175215	0.00688637	0.00874589	0.0126031	0.0162762	5.01668e-05	2.44039e-05	0	0	0	0
k__Bacteria;p__Synergistetes;c__Synergistia;o__Synergistales;f__Dethiosulfovibrionaceae;g__TG5	0	0	0	0	1.54421e-05	2.95526e-05	5.78085e-05	0	0	0	0	0	0	0	0	0	0	0	0	0	0	0	0	0	0	0	0	0	0	4.80123e-05	0	0	0	0	0	0
k__Bacteria;p__Synergistetes;c__Synergistia;o__Synergistales;f__Synergistaceae;g__	0	0	0	0	1.54421e-05	8.86577e-05	0.000260138	0	0	0	0	1.20792e-05	0	0	0	0	3.15811e-05	0	5.45653e-05	0.000242772	0.000176491	0	0	5.51093e-05	5.07898e-05	1.59286e-05	0.000223584	0.000465016	0.000147621	0.000120031	0.000100334	4.88079e-05	0	0	0	0
k__Bacteria;p__Synergistetes;c__Synergistia;o__Synergistales;f__Synergistaceae;g__vadinCA02	0	0	0	0	0	0	2.89042e-05	0	0	0	0	0	0	0	0	0	0	0	0	0	0	0	0	0	0	0	0	1.78852e-05	0	0	0	0	0	0	0	0
k__Bacteria;p__Synergistetes;c__Synergistia;o__Synergistales;f__TTA_B6;g__E6	0	0	0	0	0	0	2.89042e-05	0	0	0	0	0	0	0	0	0	1.57906e-05	0	0	0.000101155	0.000110307	0	0	6.88867e-05	6.77197e-05	1.59286e-05	0.000313017	0.000321934	1.84526e-05	0.000120031	5.01668e-05	7.32118e-05	0	0	0	0
k__Bacteria;p__Synergistetes;c__Synergistia;o__Synergistales;f__Thermovirgaceae;g__	0	0	1.20576e-05	1.56504e-05	0	8.86577e-05	0.000115617	0	0	0	0	0	1.53027e-05	0	0	0	4.73717e-05	4.05482e-05	0	0.000101155	0.00015443	0	0	0.000151551	0.000287809	0.000223001	0.000670751	0.00071541	0.000129168	0.000168043	5.01668e-05	0.000170828	0	0	0	0
k__Bacteria;p__TM6;c__SJA-4;o__;f__;g__	0	0	0	0	0	0	0	0	0	0	0	0	0	0	7.19657e-05	6.25391e-05	0	0	0	0	0	0.00016328	3.87514e-05	0	0	1.59286e-05	2.23584e-05	1.78852e-05	0	0	2.50834e-05	2.44039e-05	0.00020295	0.000204064	0	0
k__Bacteria;p__TM7;c__;o__;f__;g__	0	0	0	0	0	0	0	0	0	0	0	0	0	0	0	0	0	0	0	2.0231e-05	0	0	0	0	1.69299e-05	0	0	3.57705e-05	3.69051e-05	4.80123e-05	0	2.44039e-05	0	0	0	0
k__Bacteria;p__TM7;c__TM7-1;o__;f__;g__	4.68296e-05	0	2.41153e-05	3.13009e-05	6.17684e-05	8.86577e-05	5.78085e-05	0	1.76703e-05	3.04734e-05	5.01756e-05	0	0	0	0.00208701	0.00118824	0.000189487	6.08223e-05	0.000127319	6.06931e-05	4.41228e-05	0.0018703	0.00129817	0.00020666	0.000338599	0.000207072	4.47167e-05	0.000214623	0.000276789	0.000336086	0.0001505	4.88079e-05	0.000439724	0.000728799	0.00492703	0.00512078
k__Bacteria;p__TM7;c__TM7-3;o__;f__;g__	0	0	0	0	0	0	0	0	0	0	0	0	0	0	7.19657e-05	0	0	0	0	4.04621e-05	2.20614e-05	4.45309e-05	3.87514e-05	1.37773e-05	5.07898e-05	0	0.000156509	5.36557e-05	3.69051e-05	2.40061e-05	0	0	3.38249e-05	5.83039e-05	7.00525e-05	0.000194812
k__Bacteria;p__TM7;c__TM7-3;o__Blgi18;f__;g__	0	0	0	0	0	0	0	0	0	0	0	0	0	0	8.99572e-05	0	0	0	0	0	0	0	0	0	0	0	0	0	0	4.80123e-05	0	0	0	0	2.33508e-05	0
k__Bacteria;p__TM7;c__TM7-3;o__CW040;f__F16;g__	0	0	6.02882e-05	0.000125203	9.26526e-05	0.00192092	0.00208111	0	0	3.04734e-05	1.67252e-05	2.41584e-05	0	0	0	0	4.73717e-05	0	3.63769e-05	0.000424852	0.000507413	0	0	9.64413e-05	8.46496e-05	3.18573e-05	0.000626034	0.00071541	0.013821	0.0123632	0.00127925	0.000854138	0	0	0	0
k__Bacteria;p__TM7;c__TM7-3;o__EW055;f__;g__	0	0	0	0	0	0	0	0	0	0	0	1.20792e-05	0	0	7.19657e-05	0	0	0	0	0	0	1.48436e-05	3.87514e-05	0	0	1.59286e-05	6.70751e-05	0	0	2.40061e-05	0	0	0.0001353	0	0.000490368	0.00080708
k__Bacteria;p__Tenericutes;c__Mollicutes;o__;f__;g__	0	0	0	0	0	0	0	0	0	0	0	0	0	0	0	0	0	0	0	0	0	0	0	0	0	0	0	0	0	0	0	0	0	2.9152e-05	4.67017e-05	0
k__Bacteria;p__Tenericutes;c__Mollicutes;o__Acholeplasmatales;Other;Other	0	0	0	0	0	0	0	0	0	0	0	0	0	0	0	0	4.73717e-05	0	0	0	0	0	0	0	0	0	0	0	0	0	0	0	0	0	0	0
k__Bacteria;p__Tenericutes;c__Mollicutes;o__Acholeplasmatales;f__;g__	0	0	0	0	0	0	0	0	0	0	0	0	0	0	0	0	0.000600041	0.000283837	0.000527465	0	2.20614e-05	0	0	0	0	0	0	0	0	0	0	0	0	0	0	0
k__Bacteria;p__Tenericutes;c__Mollicutes;o__Anaeroplasmatales;f__Anaeroplasmataceae;g__	0	0	0	0	0	0	0	0	0	0	0	0	0	0	0	0	0.000884271	0.000871787	0.000672972	4.04621e-05	0	0	0	0	0	0	4.47167e-05	1.78852e-05	0	0	0	2.44039e-05	0	0	0	0
k__Bacteria;p__Tenericutes;c__Mollicutes;o__Anaeroplasmatales;f__Anaeroplasmataceae;g__Anaeroplasma	0	0	0	0	0	8.86577e-05	0.000144521	0	0	1.52367e-05	0	0	0	0	0	0	0	0	0	0	0	0	0	0	0	0	0	0	0	2.40061e-05	0	0	0	0	0	0
k__Bacteria;p__Tenericutes;c__Mollicutes;o__Anaeroplasmatales;f__Anaeroplasmataceae;g__Asteroleplasma	0	0	0	0	0	0	0	0	0	0	0	0	0	0	0	0	0	0	0	0	0	0	0	0	0	0	0	0	3.69051e-05	2.40061e-05	0	0	0	0	0	0
k__Bacteria;p__Tenericutes;c__Mollicutes;o__Mycoplasmatales;f__Mycoplasmataceae;g__	0	0	0	0	0	0.000177315	5.78085e-05	0	0	1.52367e-05	1.67252e-05	0	0	0	0	0	0	0	0	0	0	0	0	1.37773e-05	1.69299e-05	0	0	0	0	0	0	0	0	0	0	0
k__Bacteria;p__Tenericutes;c__Mollicutes;o__RF39;f__;g__	0	0	1.20576e-05	0	0	0.000472841	0.000606989	0	0	1.52367e-05	0	0	1.53027e-05	0	0	0	0.00630043	0.0018044	0.00562023	0.000647393	0.00030886	0	1.93757e-05	8.2664e-05	8.46496e-05	9.55718e-05	0.000514242	0.000500787	0.000461314	0.000864221	0.000602002	0.000488079	0	0	0.000887332	0.000389625
k__Bacteria;p__Tenericutes;c__RF3;o__ML615J-28;f__;g__	0	0	0	0	0	0	0	0	0	1.52367e-05	1.67252e-05	1.20792e-05	0	1.44686e-05	0.00359829	0	0.00821109	0.0132795	0.00940342	0.015497	0.0173844	0	0	0.000551093	0.000677197	0.000382287	0.00480705	0.00305838	1.84526e-05	2.40061e-05	0.000225751	7.32118e-05	0	0	0	0
k__Bacteria;p__Thermotogae;c__Thermotogae;o__Thermotogales;f__Thermotogaceae;g__Kosmotoga	0	0	0	0	0	0	5.78085e-05	0	0	0	0	0	0	0	0	0	0	0	0	0	2.20614e-05	0	0	0	0	0	6.70751e-05	0	5.53577e-05	4.80123e-05	0	0	0	0	0	0
k__Bacteria;p__Thermotogae;c__Thermotogae;o__Thermotogales;f__Thermotogaceae;g__S1	0	0	1.20576e-05	1.56504e-05	0	8.86577e-05	8.67127e-05	0	0	0	0	0	0	0	0	0	0	0	0	4.04621e-05	0	0	0	0	0	0	0	1.78852e-05	0	4.80123e-05	0	0	0	0	0	0
k__Bacteria;p__Thermotogae;c__Thermotogae;o__Thermotogales;f__Thermotogaceae;g__SC103	0	0	0	0	0	5.91051e-05	8.67127e-05	0	0	0	0	0	0	0	0	0	0	0	0	0	0	0	0	0	0	0	0	0	7.38103e-05	9.60246e-05	0	0	0	0	0	0
k__Bacteria;p__Verrucomicrobia;c__Opitutae;o__;f__;g__	0	0	0	0	0	2.95526e-05	0	0	0	0	0	0	0	0	0	0	0	0	0	0	0	0	0	0	0	0	0	1.78852e-05	1.84526e-05	0	0	0	0	0	4.67017e-05	0
k__Bacteria;p__Verrucomicrobia;c__Opitutae;o__HA64;f__;g__	0	0	0	0	0	2.95526e-05	2.89042e-05	0	0	0	0	0	0	0	0	0	0	0	0	0	0	0	0	0	0	0	0	0	3.69051e-05	9.60246e-05	0	0	0	0	0	0
k__Bacteria;p__Verrucomicrobia;c__Opitutae;o__Opitutales;f__Opitutaceae;g__	0	0	0	0	0	0	0	0	0	0	0	0	0	0	0	0	0	4.05482e-05	0	0	0	0	0	0	0	0	0	0	0	0	0	0	0.0012177	0.000524735	0.00322242	0.00295002
k__Bacteria;p__Verrucomicrobia;c__Opitutae;o__Opitutales;f__Opitutaceae;g__Opitutus	0	0	0	0	0	0	0	0	0	0	0	0	0	0	0	1.56348e-05	0	0	0	0	0	0	0	0	0	0	0	0	0	0	0	0	0.00297659	0.00352739	0.0054174	0.0043137
k__Bacteria;p__Verrucomicrobia;c__Verruco-5;o__WCHB1-41;f__;g__	0	0	0	0	0	0	0	0	0	0	0	0	0	0	0	0	0	0	0	0	0	0	0	0	0	0	0	0	0	0	0	0	0	0	4.67017e-05	0
k__Bacteria;p__Verrucomicrobia;c__Verruco-5;o__WCHB1-41;f__RFP12;g__	0	0	3.61729e-05	4.69513e-05	4.63263e-05	0.00192092	0.00303495	0	0	0	0	0	0	0	0	0	0	0	0	0	0	0	0	0	0	0	0	0	0.00110715	0.000816209	0	0	0	0	0	0
k__Bacteria;p__Verrucomicrobia;c__Verruco-5;o__WCHB1-41;f__WCHB1-25;g__	0	0	0	0	0	2.95526e-05	8.67127e-05	0	0	0	0	0	0	0	0	0	0	0	0	0	0	0	0	0	0	0	0	0	1.84526e-05	0	0	0	0	0	0	0
k__Bacteria;p__Verrucomicrobia;c__Verrucomicrobiae;o__Verrucomicrobiales;f__Verrucomicrobiaceae;g__	0	0	1.20576e-05	0	0	0	0	0	0	0	0	0	0	0	3.59829e-05	0	0	0	0	0	0	2.96872e-05	1.93757e-05	0	0	0	0	0	0	0	0	0	0.000879448	0.000845407	0.00109749	0.000612268
k__Bacteria;p__Verrucomicrobia;c__Verrucomicrobiae;o__Verrucomicrobiales;f__Verrucomicrobiaceae;g__Luteolibacter	0	3.45632e-05	0	0	3.08842e-05	0	0	0	0	0	0	0	0	0	0.000431794	9.38086e-05	0	0	0	0	0	2.96872e-05	7.75029e-05	0	0	0	0	0	0	0	0	0	0.000980923	0.000932863	0.000910683	0.00125237
k__Bacteria;p__Verrucomicrobia;c__Verrucomicrobiae;o__Verrucomicrobiales;f__Verrucomicrobiaceae;g__Prosthecobacter	0	0	0	0	0	0	0	0	0	0	0	0	0	0	0	0	0	0	0	0	0	0	0	0	0	0	0	0	0	0	0	0	0.000676498	0.000816255	9.34034e-05	0.000194812
k__Bacteria;p__Verrucomicrobia;c__Verrucomicrobiae;o__Verrucomicrobiales;f__Verrucomicrobiaceae;g__Verrucomicrobium	1.17074e-05	0	0	0	0	0	0	0	0	0	1.67252e-05	0	0	0	0.00012594	7.81739e-05	0	0	0	0	0	1.48436e-05	3.87514e-05	0	0	0	0	0	0	0	0	0	0.000236774	0.000116608	0.000116754	0.000139152
k__Bacteria;p__Verrucomicrobia;c__[Pedosphaerae];o__[Pedosphaerales];f__R4-41B;g__	0	0	0	0	0	0	0	0	0	0	0	0	0	0	0	0	0	0	0	0	0	1.48436e-05	0	0	0	0	0	0	0	0	0	0	0.000541199	0.000583039	7.00525e-05	8.3491e-05
k__Bacteria;p__Verrucomicrobia;c__[Pedosphaerae];o__[Pedosphaerales];f__auto67_4W;g__	0	0	0	0	0	0	0	0	0	0	0	0	0	0	0	0	0	0	0	0	0	0	0	0	0	0	0	0	0	0	0	0	6.76498e-05	0	7.00525e-05	0.000111321
k__Bacteria;p__Verrucomicrobia;c__[Spartobacteria];o__[Chthoniobacterales];f__[Chthoniobacteraceae];g__	0	0	0	0	0	0	0	0	0	0	0	0	0	0	0	0	0	0	0	0	0	0	0	0	0	0	0	0	0	0	7.52502e-05	4.88079e-05	0.0001353	2.9152e-05	0	2.78303e-05
k__Bacteria;p__Verrucomicrobia;c__[Spartobacteria];o__[Chthoniobacterales];f__[Chthoniobacteraceae];g__Candidatus Xiphinematobacter	0	0	0	0	0	0	0	0	0	0	0	0	0	0	1.79914e-05	6.25391e-05	0	0	0	0	0	0	0	0	0	0	0	0	0	0	0	0	0	8.74559e-05	0	0
k__Bacteria;p__Verrucomicrobia;c__[Spartobacteria];o__[Chthoniobacterales];f__[Chthoniobacteraceae];g__heteroC45_4W	0	0	0	0	0	0	0	0	0	0	0	0	0	0	0	0	0	0	0	0	0	0	0	0	0	0	0	1.78852e-05	0	0	2.50834e-05	0	0	0	0	0
k__Bacteria;p__WPS-2;c__;o__;f__;g__	0	0	0	0	0	2.95526e-05	0	0	0	0	1.67252e-05	0	0	0	0	0	0	0	0	0	0	0	0	0	0	0	0	0	0	0	0	0	0	0	2.33508e-05	2.78303e-05
k__Bacteria;p__WS1;c__;o__;f__;g__	0	0	0	0	0	0	0	0	0	0	0	0	0	0	0	0	0	0	0	0	0	2.96872e-05	0	0	0	0	0	0	0	0	0	0	0	0	0	0
k__Bacteria;p__WWE1;c__[Cloacamonae];o__[Cloacamonales];f__[Cloacamonaceae];g__W22	0	0	0	0	0	2.95526e-05	2.89042e-05	0	0	0	0	0	0	0	0	0	0	0	0	0	0	0	0	0	0	0	0	3.57705e-05	0	0	0	0	0	0	0	0
k__Bacteria;p__[Thermi];c__Deinococci;o__Deinococcales;f__Deinococcaceae;g__Deinococcus	0	0	0	0	0	0	0	0	0	0	0	0	0	0	0	0	0	0	0	0	0	0	0	0	0	0	0	0	0	0	0	0	0	0	2.33508e-05	2.78303e-05
k__Bacteria;p__[Thermi];c__Deinococci;o__Deinococcales;f__Trueperaceae;g__	0	0	0	1.56504e-05	0	0	0	0	0	0	0	0	0	0	8.99572e-05	0.000140713	3.15811e-05	2.02741e-05	0	0	0	0.000341403	0.000232509	0	3.38599e-05	0	0	0	0	0	0	0	0.000405899	0.000670495	0.000653824	0.000640098
k__Bacteria;p__[Thermi];c__Deinococci;o__Deinococcales;f__Trueperaceae;g__B-42	0	0	1.20576e-05	6.26017e-05	6.17684e-05	0.00150718	0.00260138	0	0	4.57101e-05	3.34504e-05	1.20792e-05	0	0	0	0	0	0	0	0.000242772	0.000220614	0	0	4.1332e-05	0.00010158	3.18573e-05	0.000290659	0.000357705	0.000941081	0.00124832	7.52502e-05	4.88079e-05	0	0	0	0
