# Supplementary material for: Effect of pH and temperature on microbial community structure and carboxylic acid yield during the acidogenic digestion of duckweed
Source: Biotechnol Biofuels. 2018 Oct 8;11:275. doi: 10.1186/s13068-018-1278-6 (PMC6174553; doi:10.1186/s13068-018-1278-6)
Supplement: Supplementary file 3 — Additional file 3. Differential abundance analysis; this file contains the complete results of the differential abundance analysis comparing the abundance of genera between pH conditions (acidic vs. basic) and temperature conditions (mesophilic vs. thermophilic). [file 13068_2018_1278_MOESM3_ESM.xlsx]

## Sheet: group_sig_bypH_nonparaTtest
	† - Difference between Acid_mean and Basic_mean. Positive numbers indicate enrichment in basic reactors. Negative numbers indicate enrichment in acidic reactors.
	‡ - Percent increase or decrease of counts of each genera in basic reactors with respect to acidic reactors. Positive numers indicate enrichment in basic reactors. Negative numbers indicate enrichment in acidic reactors.
Genus	Test-Statistic	P	FDR_P	Acidic_mean	Basic_mean	Diff (+B, -A)†	PercDiff (+B, -A)‡
k__Bacteria;p__Firmicutes;c__Clostridia;o__Clostridiales;f__Veillonellaceae;g__Sporomusa	1.6472	0.00599401	0.0156843	189.714	0	-189.714	-1
k__Bacteria;p__Firmicutes;c__Clostridia;o__Clostridiales;f__Veillonellaceae;Other	2.21248	0.004995	0.0142585	68.2857	0	-68.2857	-1
k__Bacteria;p__Firmicutes;c__Clostridia;o__Clostridiales;f__Clostridiaceae;g__Thermoanaerobacterium	2.04328	0.00599401	0.0156843	4911.21	0.5	-4910.71	-0.999898
k__Bacteria;p__Firmicutes;c__Clostridia;o__Clostridiales;f__Ruminococcaceae;g__Ethanoligenens	2.41087	0.000999001	0.004239	3323.36	0.5	-3322.86	-0.99985
k__Bacteria;p__Firmicutes;c__Clostridia;o__Clostridiales;f__Veillonellaceae;g__Dialister	2.713	0.002997	0.00960264	252.286	0.0714286	-252.214	-0.999717
k__Bacteria;p__Firmicutes;c__Clostridia;o__Clostridiales;f__Veillonellaceae;g__Acidaminococcus	2.6996	0.000999001	0.004239	628.071	0.285714	-627.786	-0.999545
k__Bacteria;p__Firmicutes;c__Clostridia;o__Clostridiales;f__Veillonellaceae;g__Megasphaera	2.5824	0.002997	0.00960264	307.143	0.357143	-306.786	-0.998837
k__Bacteria;p__Firmicutes;c__Clostridia;o__Clostridiales;f__Veillonellaceae;g__	2.38441	0.000999001	0.004239	199.143	0.428571	-198.714	-0.997848
k__Bacteria;p__Bacteroidetes;c__Bacteroidia;o__Bacteroidales;f__Prevotellaceae;g__Prevotella	2.29523	0.00799201	0.0196054	2172.21	6.71429	-2165.5	-0.996909
k__Bacteria;p__Firmicutes;c__Clostridia;o__Clostridiales;f__Clostridiaceae;g__Caloramator	1.99844	0.004995	0.0142585	510.571	2.07143	-508.5	-0.995943
k__Bacteria;p__Bacteroidetes;c__Bacteroidia;o__Bacteroidales;f__S24-7;g__	2.96592	0.00699301	0.017427	141.071	2.85714	-138.214	-0.979747
k__Bacteria;p__Firmicutes;c__Clostridia;o__Clostridiales;f__Lachnospiraceae;g__Shuttleworthia	3.12715	0.003996	0.0118372	322.429	10.3571	-312.071	-0.967878
k__Bacteria;p__Firmicutes;c__Clostridia;o__Clostridiales;f__Ruminococcaceae;g__Ruminococcus	3.38459	0.000999001	0.004239	2417.21	207.5	-2209.71	-0.914157
k__Bacteria;p__Firmicutes;c__Clostridia;o__Clostridiales;f__Clostridiaceae;g__Oxobacter	2.18326	0.01998	0.0448123	11.1429	2	-9.14286	-0.820513
k__Bacteria;p__Firmicutes;c__Clostridia;o__Clostridiales;f__Lachnospiraceae;g__	-2.90459	0.00999001	0.0234094	354.714	1230.79	876.071	0.711799
k__Bacteria;p__Firmicutes;c__Bacilli;o__Bacillales;f__Bacillaceae;Other	-2.70383	0.012987	0.0299847	2.85714	12.7857	9.92857	0.776536
k__Bacteria;p__Firmicutes;c__Bacilli;o__Bacillales;f__Planococcaceae;Other	-2.79732	0.00699301	0.017427	3.21429	17.2143	14	0.813278
k__Bacteria;p__Firmicutes;c__Clostridia;o__Thermoanaerobacterales;f__;g__	-2.78974	0.003996	0.0118372	57.9286	366.214	308.286	0.841818
k__Bacteria;p__Firmicutes;c__Clostridia;o__BSA2B-08;f__;g__	-2.57798	0.00899101	0.0213877	2.78571	18.2857	15.5	0.847656
k__Bacteria;p__Firmicutes;c__Clostridia;o__Clostridiales;f__Clostridiaceae;g__	-4.04142	0.001998	0.00712923	36.3571	327.071	290.714	0.88884
k__Bacteria;p__Firmicutes;c__Clostridia;o__Clostridiales;f__Christensenellaceae;g__	-2.78609	0.003996	0.0118372	22.1429	217.5	195.357	0.898194
k__Bacteria;p__Firmicutes;c__Clostridia;o__Clostridiales;f__Clostridiaceae;Other	-3.72256	0.000999001	0.004239	1	12.4286	11.4286	0.91954
k__Bacteria;p__Firmicutes;c__Clostridia;o__Clostridiales;f__Peptococcaceae;g__	-4.18974	0.000999001	0.004239	5.78571	73.3571	67.5714	0.92113
k__Bacteria;p__Tenericutes;c__Mollicutes;o__RF39;f__;g__	-1.90446	0.020979	0.0463902	2.5	33.2143	30.7143	0.924731
k__Bacteria;p__Proteobacteria;c__Alphaproteobacteria;o__Rhizobiales;f__Phyllobacteriaceae;g__	-2.77006	0.000999001	0.004239	1.5	22.1429	20.6429	0.932258
k__Bacteria;p__Proteobacteria;c__Alphaproteobacteria;o__Rhodospirillales;f__Acetobacteraceae;g__Roseococcus	-2.46412	0.003996	0.0118372	1.28571	19.0714	17.7857	0.932584
k__Bacteria;p__Firmicutes;c__Clostridia;o__Natranaerobiales;f__Anaerobrancaceae;g__Dethiobacter	-2.6803	0.00699301	0.017427	0.642857	10.0714	9.42857	0.93617
k__Bacteria;p__Proteobacteria;c__Alphaproteobacteria;o__Sphingomonadales;f__Sphingomonadaceae;g__	-2.3798	0.00599401	0.0156843	2.71429	45.0714	42.3571	0.939778
k__Bacteria;p__Planctomycetes;c__Planctomycetia;o__Planctomycetales;f__Planctomycetaceae;g__Planctomyces	-1.74856	0.001998	0.00712923	0.785714	14	13.2143	0.943878
k__Bacteria;p__Planctomycetes;c__Planctomycetia;o__Pirellulales;f__Pirellulaceae;g__	-1.78558	0.001998	0.00712923	13.3571	249.786	236.429	0.946526
k__Bacteria;p__Actinobacteria;c__Thermoleophilia;o__Gaiellales;f__;g__	-2.3986	0.000999001	0.004239	0.928571	17.4286	16.5	0.946721
k__Bacteria;p__Firmicutes;c__Bacilli;o__Haloplasmatales;f__Haloplasmataceae;g__	-2.1537	0.001998	0.00712923	1.64286	31.2857	29.6429	0.947489
k__Bacteria;p__Proteobacteria;c__Alphaproteobacteria;o__Rhodospirillales;f__Acetobacteraceae;g__	-2.49935	0.002997	0.00960264	0.857143	18.7143	17.8571	0.954198
k__Archaea;p__Euryarchaeota;c__Thermoplasmata;o__E2;f__[Methanomassiliicoccaceae];g__Methanomassiliicoccus	-2.6887	0.002997	0.00960264	0.857143	19.4286	18.5714	0.955882
k__Bacteria;p__Firmicutes;c__Clostridia;o__Clostridiales;f__Peptostreptococcaceae;Other	-1.51159	0.00599401	0.0156843	3.35714	83.2857	79.9286	0.959691
k__Bacteria;p__TM7;c__TM7-1;o__;f__;g__	-2.77135	0.000999001	0.004239	0.642857	18.2857	17.6429	0.964844
k__Bacteria;p__Firmicutes;c__Clostridia;o__Clostridiales;f__[Tissierellaceae];g__	-5.0345	0.000999001	0.004239	10.4286	335.857	325.429	0.968949
k__Bacteria;p__Proteobacteria;c__Alphaproteobacteria;o__Rhizobiales;f__Hyphomicrobiaceae;g__Hyphomicrobium	-2.44581	0.000999001	0.004239	0.857143	41.0714	40.2143	0.97913
k__Bacteria;p__Proteobacteria;c__Alphaproteobacteria;o__Rhodospirillales;f__;g__	-2.18008	0.002997	0.00960264	0.5	26.3571	25.8571	0.98103
k__Bacteria;p__Firmicutes;c__Clostridia;o__Clostridiales;f__Caldicoprobacteraceae;g__Caldicoprobacter	-2.69819	0.000999001	0.004239	70.4286	3835.29	3764.86	0.981637
k__Bacteria;p__Firmicutes;c__Clostridia;o__Clostridiales;f__[Tissierellaceae];g__Tepidimicrobium	-2.06502	0.000999001	0.004239	18.2143	1008.43	990.214	0.981938
k__Bacteria;p__Actinobacteria;c__Actinobacteria;o__Bifidobacteriales;f__Bifidobacteriaceae;g__Bifidobacterium	-2.38134	0.001998	0.00712923	0.642857	35.7143	35.0714	0.982
k__Bacteria;p__Proteobacteria;c__Alphaproteobacteria;o__Rhizobiales;f__;g__	-2.65595	0.000999001	0.004239	4.57143	261	256.429	0.982485
k__Bacteria;p__Firmicutes;c__Clostridia;o__Clostridiales;f__Peptococcaceae;g__Desulfitobacter	-2.56867	0.001998	0.00712923	1.14286	69.7143	68.5714	0.983607
k__Bacteria;p__Bacteroidetes;c__Bacteroidia;o__Bacteroidales;f__Porphyromonadaceae;g__	-2.58331	0.00899101	0.0213877	12.2143	948.643	936.429	0.987124
k__Bacteria;p__Proteobacteria;c__Alphaproteobacteria;o__Rhizobiales;f__Methylocystaceae;g__Methylosinus	-2.50429	0.000999001	0.004239	0.214286	18.4286	18.2143	0.988372
k__Bacteria;p__Firmicutes;c__Clostridia;o__Clostridiales;f__Lachnospiraceae;g__Lachnospira	-2.56613	0.001998	0.00712923	0.285714	28.4286	28.1429	0.98995
k__Bacteria;p__Proteobacteria;c__Alphaproteobacteria;o__Rhodobacterales;f__Rhodobacteraceae;g__Rhodobacter	-2.44297	0.000999001	0.004239	5.14286	522.857	517.714	0.990164
k__Bacteria;p__Proteobacteria;c__Alphaproteobacteria;o__Rhodobacterales;f__Rhodobacteraceae;g__	-2.36972	0.000999001	0.004239	1.14286	129.357	128.214	0.991165
k__Bacteria;p__Cyanobacteria;c__Nostocophycideae;o__Nostocales;f__Nostocaceae;g__Anabaena	-1.56814	0.000999001	0.004239	0.5	72.8571	72.3571	0.993137
k__Bacteria;p__Actinobacteria;c__Actinobacteria;o__Actinomycetales;f__Microbacteriaceae;g__	-1.85351	0.000999001	0.004239	0.642857	94.8571	94.2143	0.993223
k__Bacteria;p__Proteobacteria;c__Alphaproteobacteria;o__Rhizobiales;f__Rhizobiaceae;g__Agrobacterium	-2.33149	0.000999001	0.004239	2.07143	432.071	430	0.995206
k__Bacteria;p__Proteobacteria;c__Alphaproteobacteria;o__Rhizobiales;f__Methylocystaceae;g__Pleomorphomonas	-2.73406	0.000999001	0.004239	0.0714286	16.6429	16.5714	0.995708
k__Bacteria;p__Firmicutes;c__Clostridia;o__Clostridiales;f__[Tissierellaceae];g__Sedimentibacter	-3.61257	0.000999001	0.004239	0.428571	110.786	110.357	0.996132
k__Bacteria;p__Firmicutes;c__Clostridia;o__Natranaerobiales;f__Anaerobrancaceae;g__	-2.33129	0.000999001	0.004239	0.857143	226.429	225.571	0.996215
k__Bacteria;p__Cyanobacteria;c__Oscillatoriophycideae;o__Oscillatoriales;f__Phormidiaceae;g__Planktothrix	-1.70772	0.00599401	0.0156843	0.0714286	20.7143	20.6429	0.996552
k__Bacteria;p__Firmicutes;c__OPB54;o__;f__;g__	-4.36815	0.000999001	0.004239	0.357143	119.571	119.214	0.997013
k__Bacteria;p__Firmicutes;c__Clostridia;o__Clostridiales;f__Eubacteriaceae;g__Garciella	-3.83433	0.000999001	0.004239	0.642857	248.071	247.429	0.997409
k__Bacteria;p__Actinobacteria;c__Acidimicrobiia;o__Acidimicrobiales;f__C111;g__	-1.75757	0.000999001	0.004239	0.357143	160.786	160.429	0.997779
k__Bacteria;p__Firmicutes;c__Clostridia;o__Clostridiales;f__Clostridiaceae;g__Alkaliphilus	-1.47641	0.000999001	0.004239	1.07143	615.714	614.643	0.99826
k__Bacteria;p__Firmicutes;c__Clostridia;o__Clostridiales;f__[Tissierellaceae];g__Tissierella_Soehngenia	-3.73988	0.000999001	0.004239	0.357143	287.714	287.357	0.998759
k__Bacteria;p__Firmicutes;c__Clostridia;o__MBA08;f__;g__	-5.36687	0.000999001	0.004239	3.21429	4143.5	4140.29	0.999224
k__Archaea;p__Euryarchaeota;c__Methanobacteria;o__Methanobacteriales;f__Methanobacteriaceae;g__Methanothermobacter	-1.88794	0.014985	0.0340963	0.142857	224.929	224.786	0.999365
k__Bacteria;p__Firmicutes;c__Clostridia;o__Clostridiales;f__Eubacteriaceae;g__	-3.00095	0.000999001	0.004239	0.0714286	153.786	153.714	0.999536
k__Bacteria;p__Tenericutes;c__RF3;o__ML615J-28;f__;g__	-3.29014	0.000999001	0.004239	0.0714286	162.857	162.786	0.999561
k__Bacteria;p__Firmicutes;c__Bacilli;o__Lactobacillales;f__Enterococcaceae;g__Enterococcus	-2.267	0.000999001	0.004239	0.142857	395.929	395.786	0.999639
k__Bacteria;p__Firmicutes;c__Clostridia;o__Clostridiales;f__Peptostreptococcaceae;g__Tepidibacter	-2.46544	0.000999001	0.004239	0	27.9286	27.9286	1
k__Bacteria;p__Firmicutes;c__Bacilli;o__Bacillales;f__[Exiguobacteraceae];g__	-1.57215	0.000999001	0.004239	0	54.5	54.5	1
k__Bacteria;p__Bacteroidetes;c__Bacteroidia;o__Bacteroidales;f__Bacteroidaceae;g__Bacteroides	-2.4603	0.000999001	0.004239	0	144.429	144.429	1
k__Bacteria;p__Firmicutes;c__Clostridia;o__Clostridiales;f__Clostridiaceae;g__Natronincola_Anaerovirgula	-3.57966	0.000999001	0.004239	0	439.429	439.429	1
k__Bacteria;p__Firmicutes;c__Bacilli;o__Bacillales;f__Bacillaceae;g__Natronobacillus	-2.03483	0.000999001	0.004239	0	650.857	650.857	1

## Sheet: group_sig_byTemp_nonparaTtest
	† - Difference between Mesophilic_mean and Thermophilic_mean. Positive numbers indicate enrichment in thermophilic reactors. Negative numbers indicate enrichment in mesophilic reactors.
	‡ - Percent increase or decrease of counts of each genera in thermophilic reactors with respect to mesophilic reactors. Positive numers indicate enrichment in thermophilic reactors. Negative numbers indicate enrichment in mesophilic reactors.
Genus	Test-Statistic	P	FDR_P	Bonferroni_P	Mesophilic_mean	Thermophilic_mean	Diff (+T, -M)†	PerDiff (+T, -M)‡
k__Archaea;p__Euryarchaeota;c__Methanobacteria;o__Methanobacteriales;f__Methanobacteriaceae;g__Methanobrevibacter	3.65718	0.000999001	0.0261405	0.156843	182.143	12.6429	-169.5	-0.930588
k__Bacteria;p__Bacteroidetes;c__Bacteroidia;o__Bacteroidales;f__Porphyromonadaceae;g__	2.61563	0.000999001	0.0261405	0.156843	953.286	7.57143	-945.714	-0.992058
k__Bacteria;p__Bacteroidetes;c__Bacteroidia;o__Bacteroidales;f__S24-7;g__	3.10798	0.000999001	0.0261405	0.156843	143.5	0.428571	-143.071	-0.997013
k__Bacteria;p__Firmicutes;c__Clostridia;o__Clostridiales;f__Lachnospiraceae;Other	1.24024	0.000999001	0.0261405	0.156843	661.857	18.8571	-643	-0.971509
k__Bacteria;p__Firmicutes;c__Clostridia;o__Clostridiales;f__Peptostreptococcaceae;g__	1.6115	0.000999001	0.0261405	0.156843	261	5.35714	-255.643	-0.979475
k__Bacteria;p__Proteobacteria;c__Gammaproteobacteria;o__Enterobacteriales;f__Enterobacteriaceae;g__	2.53255	0.000999001	0.0261405	0.156843	1604.21	0.714286	-1603.5	-0.999555
k__Bacteria;p__Firmicutes;c__Bacilli;o__Bacillales;f__Planococcaceae;g__Lysinibacillus	-3.02349	0.001998	0.034854	0.313686	3.07143	15.8571	12.7857	0.806306
k__Bacteria;p__Firmicutes;c__Clostridia;o__Clostridiales;f__Veillonellaceae;g__Megasphaera	2.58391	0.001998	0.034854	0.313686	307.214	0.285714	-306.929	-0.99907
k__Bacteria;p__Proteobacteria;c__Betaproteobacteria;o__Burkholderiales;f__Comamonadaceae;g__	3.20367	0.001998	0.034854	0.313686	109.071	20.7857	-88.2857	-0.80943
k__Bacteria;p__Bacteroidetes;c__Bacteroidia;o__Bacteroidales;f__Prevotellaceae;g__Prevotella	2.30599	0.002997	0.0361946	0.470529	2176.43	2.5	-2173.93	-0.998851
k__Bacteria;p__Firmicutes;c__Clostridia;o__Clostridiales;f__Veillonellaceae;g__Dialister	2.713	0.002997	0.0361946	0.470529	252.286	0.0714286	-252.214	-0.999717
k__Bacteria;p__Firmicutes;c__Clostridia;o__OPB54;f__;g__	-2.00693	0.002997	0.0361946	0.470529	83.6429	1803.29	1719.64	0.953616
k__Bacteria;p__Firmicutes;c__Clostridia;o__Thermoanaerobacterales;f__Thermoanaerobacterales Family III. Incertae Sedis;g__Thermovenabulum	-1.26788	0.002997	0.0361946	0.470529	0.0714286	85.6429	85.5714	0.999166
Unassigned;Other;Other;Other;Other;Other	2.15224	0.003996	0.0392108	0.627373	837.929	50.3571	-787.571	-0.939903
k__Bacteria;p__Firmicutes;c__Clostridia;o__Clostridiales;f__Lachnospiraceae;g__Shuttleworthia	3.22695	0.003996	0.0392108	0.627373	326	6.78571	-319.214	-0.979185
k__Bacteria;p__Firmicutes;c__Clostridia;o__Clostridiales;f__Veillonellaceae;g__Acidaminococcus	2.6839	0.003996	0.0392108	0.627373	626.643	1.71429	-624.929	-0.997264
k__Bacteria;p__Bacteroidetes;c__Bacteroidia;o__Bacteroidales;Other;Other	1.94181	0.004995	0.0412745	0.784216	859.429	0	-859.429	-1
k__Bacteria;p__Bacteroidetes;c__Bacteroidia;o__Bacteroidales;f__;g__	2.57633	0.004995	0.0412745	0.784216	237.857	8.28571	-229.571	-0.965165
k__Bacteria;p__Firmicutes;c__Clostridia;o__Clostridiales;f__Clostridiaceae;g__Thermoanaerobacterium	-2.04314	0.004995	0.0412745	0.784216	0.642857	4911.07	4910.43	0.999869
k__Bacteria;p__Firmicutes;c__Clostridia;o__Clostridiales;f__[Tissierellaceae];g__Tepidimicrobium	-2.03494	0.00599401	0.0448123	0.941059	24.4286	1002.21	977.786	0.975625
k__Bacteria;p__Proteobacteria;c__Gammaproteobacteria;o__Enterobacteriales;f__Enterobacteriaceae;g__Citrobacter	1.31357	0.00599401	0.0448123	0.941059	235.143	0.142857	-235	-0.999392
k__Bacteria;p__Firmicutes;c__Clostridia;o__Clostridiales;f__Clostridiaceae;g__Natronincola_Anaerovirgula	2.98853	0.00699301	0.0499046	1	413.071	26.3571	-386.714	-0.936192
